# Supplementary material for: Improved salp swarm algorithm based optimization of mobile task offloading
Source: PeerJ Comput Sci. 2025 May 7;11:e2818. doi: 10.7717/peerj-cs.2818 (PMC12190771; doi:10.7717/peerj-cs.2818)
Supplement: Supplemental Information 1 [file peerj-cs-11-2818-s001.py]

__all__ = []

from . import utils
from .utils import (
    computation_time_device_1,
    downlink_data_rate,
    downloading_transmission_time,
    energy_consumption_device_1,
    energy_consumption_device_2,
    energy_consumption_local,
    eta,
    exec_time_edge,
    exec_time_local,
    offloading_transmission_energy,
    offloading_transmission_time,
    optimal_freq_device_1,
    optimal_freq_device_2,
    optimal_transmission_power_device_1,
    optimal_transmission_power_device_2,
    total_time_device_1,
    total_wait_device_2,
    transmission_time_device_1,
    uplink_data_rate,
    wait_time_device_1,
    wait_time_device_2
)
__all__.extend(utils.__all__)


bi_search :

from mecoptimaloffloading.algorithms.utils import *

__all__ = [
    'bi_search'
]

def wait_times(config):
    t1_local_times = exec_time_local(config['L'][1], config['f'][1])
    t1_edge_times = exec_time_edge(config['L'][1], config['fc'])
    t1_data_rate = uplink_data_rate(config['p'][1], config['h'][1],
                                    config['W'], config['sigma'])
    t1_up_times = offloading_transmission_time(config['O'][1], t1_data_rate)
    t1_data_rate = downlink_data_rate(config['p'][1], config['g'][1],
                                    config['W'], config['sigma'])
    t1_down_times = downloading_transmission_time(config['O'][1], t1_data_rate)
    t2_local_times = exec_time_local(config['L'][2], config['f'][2])
    t2_edge_times = exec_time_edge(config['L'][2], config['fc'])
    t2_data_rate = uplink_data_rate(config['p'][2], config['h'][2],
                                    config['W'], config['sigma'])
    t2_up_times = offloading_transmission_time(config['O'][2], t2_data_rate)
    t2_data_rate = downlink_data_rate(config['p'][2], config['g'][2],
                                    config['W'], config['sigma'])
    t2_down_times = downloading_transmission_time(config['O'][2], t2_data_rate)
    k = config['k']
    res1 = wait_time_device_1(t1_local_times, t1_edge_times, t1_up_times,
                              t1_down_times, config['a'][1], config['a'][1][k],
                              t2_down_times[k])
    res2 = wait_time_device_2(t2_local_times, t2_edge_times, t2_up_times,
                              t2_down_times, config['a'][2], k)
    return res1, res2

def update(config, lamda, mu):
    config['p'][1] = optimal_transmission_power_device_1(
                        config['beta1_t'], config['beta1_e'], lamda,
                        config['sigma'], config['P'][1],
                        config['h'][1], config['M'])
    config['p'][2] = optimal_transmission_power_device_2(
                        config['beta2_t'], config['beta2_e'], mu,
                        config['sigma'], config['P'][2],
                        config['h'][2], config['k'], config['N'])
    config['f'][1] = optimal_freq_device_1(config['beta1_t'], config['beta1_e'],
                                            lamda, config['f_peak'], config['_k'],
                                            config['M'])
    config['f'][2] = optimal_freq_device_2(config['beta2_t'], config['beta2_e'],
                                            mu, config['_k'], config['k'],
                                            config['f_peak'], config['N'])

def bi_search(config, prec=0.0001):
    vub, vlb = config['beta2_t'], 0
    while True:
        v = (vub + vlb)/2
        update(config, v, config['beta2_t'] - v)
        t1_wait, t2_wait = wait_times(config)
        if t1_wait - t2_wait < 0:
            vub = v
        else:
            vlb = v
        if abs(t1_wait - t2_wait) < prec:
            break


Test bi_search

from mecoptimaloffloading.algorithms.bi_search import bi_search
from mecoptimaloffloading.algorithms.utils import energy_time
import math, random, matplotlib.pyplot as plt

def test_bi_search():
    random.seed(0)
    h_func = lambda d: 4.11*((3*10**8)/(4*math.pi*915*10**6*d))**3
    d = {1: 15, 2: 15}
    M, N = 3, 5
    config = {  'L': {1: [0, 65.5*10**6, 40.3*10**6, 96.6*10**6, 0],
                    2: [0, 70.8*10**6, 95.3*10**6, 86.4*10**6, 18.6*10**6, 158.6*10**6, 0]},
                'P': {1: 0.1, 2: 0.1},
                'fc': 10**10,
                'f_peak': 10**8,
                '_k': 10**(-26),
                'k': 4,
                'h': {1: [h_func(d[1]) for _ in range(M+2)],
                     2: [h_func(d[2]) for _ in range(N+2)]},
                'g': {1: [h_func(d[1]) for _ in range(M+2)],
                     2: [h_func(d[2]) for _ in range(N+2)]},
                'sigma': 10**(-5),
                'W': 2*10**6,
                'a': {1: [random.randint(0, 1) for _ in range(M+2)],
                      2: [random.randint(0, 1) for  _ in range(N+2)]},
                'M': M,
                'N': N,
                'p': {1: [], 2: []},
                'f': {1: [], 2: []},
                'O': {1: [1500*8192, 1000*8192, 1600*8192, 1000*8192, 0],
                      2: [2000*8192, 1500*8192, 1000*8192, 1400*8192, 1500*8192, 1000*8192, 0]}}
    config['beta1_t'] = 0.085
    config['beta1_e'] = 1 - 0.085
    b2_t = 0.1
    energies_1, times_1 = [], []
    energies_2, times_2 = [], []
    for _ in range(80):
        config['beta2_t'] = b2_t
        config['beta2_e'] = 1 - b2_t
        b2_t += 0.01
        bi_search(config)
        e1, e2, t1, t2 = energy_time(config)
        energies_1.append(e1)
        energies_2.append(e2)
        times_1.append(t1)
        times_2.append(t2)
    line1, = plt.plot(times_1, energies_1, label='WD1', linewidth=1)
    line2, = plt.plot(times_2, energies_2, label='WD2', linewidth=1)
    plt.legend(handles=[line1, line2])
    plt.xlabel("T/s")
    plt.ylabel("E/J")
    filename = 'beta1_t' + "_".join(str(config['beta1_t']).split('.')) + ".png"
    plt.savefig("./mecoptimaloffloading/results/bi_search/" + filename)

flag = True
while flag:
    try:
        test_bi_search()
        flag = False
    except TypeError:
        continue


local_search:


from mecoptimaloffloading.algorithms.bi_search import bi_search
from mecoptimaloffloading.algorithms.utils import eta, energy_time
import random, copy

def update(config, i, j):
    config['a'][1][i] = 1 - config['a'][1][i]
    config['a'][2][j] = 1 - config['a'][2][j]

def local_search(config, max_iters=10):
    M = config['M'] + 2
    N = config['N'] + 2
    config['a'] = {1: [random.randint(0, 1)
                      for _ in range(M)],
                   2: [random.randint(0, 1)
                      for _ in range(N)]}
    bi_search(config)
    E1, E2, T1, T2 = energy_time(config)
    ETA1, ETA2 = eta(E1, T1, config['beta1_e']), \
                    eta(E2, T2, config['beta2_e'])
    for itr in range(max_iters):
        print(itr, config['a'], ETA1, ETA2)
        for i in range(M):
            flag2 = True
            for j in range(N):
                if not flag2:
                    break
                curr_a = copy.deepcopy(config['a'])
                update(config, i, j)
                try:
                    bi_search(config)
                except TypeError:
                    curr_a = copy.deepcopy(config['a'])
                    continue
                _E1, _E2, _T1, _T2 = energy_time(config)
                _ETA1, _ETA2 = eta(_E1, _T1, config['beta1_e']), \
                                eta(_E2, _T2, config['beta2_e'])
                if _ETA1 + _ETA2 <= ETA1 + ETA2:
                    ETA1, ETA2 = _ETA1, _ETA2
                    flag2 = False
                else:
                    config['a'] = copy.deepcopy(curr_a)
    return ETA1, ETA2

Test_local_search
 
from mecoptimaloffloading.algorithms.local_search import local_search
from mecoptimaloffloading.algorithms.utils import energy_time
import math, random

def test_local_search():
    h_func = lambda d: 4.11*((3*10**8)/(4*math.pi*915*10**6*d))**3
    d = {1: 15, 2: 15}
    M, N = 3, 5
    config = {  'L': {1: [0, 65.5*10**6, 40.3*10**6, 96.6*10**6, 0],
                    2: [0, 70.8*10**6, 95.3*10**6, 86.4*10**6, 18.6*10**6, 158.6*10**6, 0]},
                'P': {1: 0.1, 2: 0.1},
                'fc': 10**10,
                'f_peak': 10**8,
                '_k': 10**(-26),
                'k': 4,
                'h': {1: [h_func(d[1]) for _ in range(M+2)],
                     2: [h_func(d[2]) for _ in range(N+2)]},
                'g': {1: [h_func(d[1]) for _ in range(M+2)],
                     2: [h_func(d[2]) for _ in range(N+2)]},
                'sigma': 10**(-5),
                'W': 2*10**6,
                'M': M,
                'N': N,
                'p': {1: [], 2: []},
                'f': {1: [], 2: []},
                'O': {1: [1500*8192, 1000*8192, 1600*8192, 1000*8192, 0],
                      2: [2000*8192, 1500*8192, 1000*8192, 1400*8192, 1500*8192, 1000*8192, 0]}}
    config['beta1_t'] = 0.085
    config['beta1_e'] = 1 - 0.085
    config['beta2_t'] = 0.1
    config['beta2_e'] = 0.9
    ETA1, ETA2 = local_search(config, max_iters=5)
    print(config['a'], ETA1, ETA2)

flag = True
while flag:
    try:
        test_local_search()
        flag = False
    except TypeError:
        continue


naive_search :


from mecoptimaloffloading.algorithms.bi_search import bi_search
from mecoptimaloffloading.algorithms.utils import eta, energy_time
import random, math, copy

def update(config, i):
    def list2list(l):
        s = ""
        for el in l:
            s += str(el)
        num = int(s, 2) + 1
        new_str = '{0:b}'.format(num)
        new_str = ((config['M'] if i == 1 else config['N']) - len(new_str) + 2)*'0' + \
                    new_str
        return [int(c) for c in new_str]
    config['a'][i] = list2list(config['a'][i])

def naive_search(config):
    M = config['M'] + 2
    N = config['N'] + 2
    config['a'] = {1: [0 for _ in range(M)],
                   2: [0 for _ in range(N)]}
    opt_a = None
    ETA1, ETA2 = math.inf, math.inf
    itr = 0
    for _ in range(2**M):
        config['a'][2] = [0 for _ in range(N)]
        for _ in range(2**N):
            print(itr)
            try:
                bi_search(config)
            except TypeError:
                itr += 1
                update(config, 2)
                continue
            _E1, _E2, _T1, _T2 = energy_time(config)
            _ETA1, _ETA2 = eta(_E1, _T1, config['beta1_e']), \
                            eta(_E2, _T2, config['beta2_e'])
            if _ETA1 + _ETA2 <= ETA1 + ETA2:
                ETA1, ETA2 = _ETA1, _ETA2
                opt_a = copy.deepcopy(config['a'])
            itr += 1
            update(config, 2)
        update(config, 1)
    config['a'] = copy.deepcopy(opt_a)
    return ETA1, ETA2


Test_naive_search

from mecoptimaloffloading.algorithms.naive_search import naive_search
from mecoptimaloffloading.algorithms.utils import energy_time
import math, random

def test_naive_search():
    h_func = lambda d: 4.11*((3*10**8)/(4*math.pi*915*10**6*d))**3
    d = {1: 15, 2: 15}
    M, N = 3, 5
    config = {  'L': {1: [0, 65.5*10**6, 40.3*10**6, 96.6*10**6, 0],
                    2: [0, 70.8*10**6, 95.3*10**6, 86.4*10**6, 18.6*10**6, 158.6*10**6, 0]},
                'P': {1: 0.1, 2: 0.1},
                'fc': 10**10,
                'f_peak': 10**8,
                '_k': 10**(-26),
                'k': 4,
                'h': {1: [h_func(d[1]) for _ in range(M+2)],
                     2: [h_func(d[2]) for _ in range(N+2)]},
                'g': {1: [h_func(d[1]) for _ in range(M+2)],
                     2: [h_func(d[2]) for _ in range(N+2)]},
                'sigma': 10**(-5),
                'W': 2*10**6,
                'M': M,
                'N': N,
                'p': {1: [], 2: []},
                'f': {1: [], 2: []},
                'O': {1: [1500*8192, 1000*8192, 1600*8192, 1000*8192, 0],
                      2: [2000*8192, 1500*8192, 1000*8192, 1400*8192, 1500*8192, 1000*8192, 0]}}
    config['beta1_t'] = 0.085
    config['beta1_e'] = 1 - 0.085
    config['beta2_t'] = 0.1
    config['beta2_e'] = 0.9
    ETA1, ETA2 = naive_search(config)
    print(config['a'], ETA1, ETA2)


flag = True
while flag:
    try:
        test_naive_search()
        flag = False
    except TypeError:
        continue


utils :


import math, mpmath

__all__ = [
    'computation_time_device_1',
    'downlink_data_rate',
    'downloading_transmission_time',
    'energy_consumption_device_1',
    'energy_consumption_device_2',
    'energy_consumption_local',
    'eta',
    'exec_time_edge',
    'exec_time_local',
    'offloading_transmission_energy',
    'offloading_transmission_time',
    'optimal_freq_device_1',
    'optimal_freq_device_2',
    'optimal_transmission_power_device_1',
    'optimal_transmission_power_device_2',
    'total_time_device_1',
    'total_wait_device_2',
    'transmission_time_device_1',
    'uplink_data_rate',
    'wait_time_device_1',
    'wait_time_device_2'
]

def exec_time_local(workload, cpu_frequency):
    return [L/f for L, f in
            zip(workload, cpu_frequency)]

def energy_consumption_local(workload, cpu_frequency, k):
    return [k*L*f**2 for L, f in
            zip(workload, cpu_frequency)]

def uplink_data_rate(transmission_power, offloading_gain,
                     bandwidth, sigma):
    return [bandwidth*math.log2(1 + (p*h)/sigma**2)
            for p, h in zip(transmission_power, offloading_gain)]

def offloading_transmission_time(Outputs, data_rate):
    return [0] + [Outputs[i-1]/data_rate[i] for i in
                    range(1, len(data_rate))]

def offloading_transmission_energy(transmission_power, transmission_time):
    return [p*t for p, t in zip(transmission_power, transmission_time)]

def exec_time_edge(workload, cpu_frequency):
    return [L/cpu_frequency for L in workload]

def downlink_data_rate(transmission_power, downloading_gain,
                       bandwidth, sigma):
    return [bandwidth*math.log(1 + (t*g)/sigma**2)
            for t, g in zip(transmission_power, downloading_gain)]

def downloading_transmission_time(Outputs, data_rate):
    return offloading_transmission_time(Outputs, data_rate)

def computation_time_device_1(local_times, edge_times, a):
    return sum([(1 - ai)*tl + ai*tc for ai, tl, tc
            in zip(a, local_times, edge_times)])

def transmission_time_device_1(up_time, down_time, a):
    return sum([a[0]*up_time[0]] + [a[i]*(1 - a[i-1])*up_time[i] +
            (1 - a[i])*a[i-1]*down_time[i]
            for i in range(1, len(a) - 1)] + [a[-1]*down_time[-1]])

def total_time_device_1(computation_time, transmission_time):
    return computation_time + transmission_time

def energy_consumption_device_1(local_energy, transmission_energy, a):
    return sum([0] + [(1 - a[i])*local_energy[i] +
            a[i]*(1 - a[i-1])*transmission_energy[i]
            for i in range(1, len(a) - 1)] + [(1 - a[-2])*transmission_energy[-1]])

def energy_consumption_device_2(local_energy, transmission_energy, a):
    return energy_consumption_device_1(local_energy, transmission_energy, a)

def wait_time_device_1(local_times, edge_times,
                       up_times, down_times,
                       a, ak2, tk2):
    tl, tc, tu, td = local_times, edge_times, up_times, down_times
    f = lambda i: ((1 - a[i])*tl[i] + a[i]*(tc[i] + tu[i]) + a[i-1]*td[i] -
                    a[i-1]*a[i]*(tu[i] + td[i]))
    time = sum([f(i) for i in range(1, len(a) - 1)])
    return time + (1 - a[-2])*tu[-1] + (1 - ak2)*tk2

def wait_time_device_2(local_times, edge_times,
                       up_times, down_times, a, k):
    tl, tc, tu, td = local_times, edge_times, up_times, down_times
    f = lambda i: ((1 - a[i])*tl[i] + a[i]*(tc[i] + tu[i]) + a[i-1]*td[i] -
                    a[i-1]*a[i]*(tu[i] + td[i]))
    time = sum([f(i) for i in range(1, k)])
    return time + a[k]*tu[k] + a[k-1]*td[k] - a[k-1]*a[k]*(tu[k] + td[k])

def total_wait_device_2(device_1_time, device_2_time,
                        local_time, comp_times, a, k):
    time = max(device_1_time, device_2_time)
    return time + sum([(1 - a[i])*local_time[i] + a[i]*comp_times[i]
                        for i in range(k, len(a) - 1)])

def eta(energy, time, beta):
    return beta*energy + (1 - beta)*time

def optimal_freq_device_1(beta_t, beta_e, lamda, f_peak, _k, M):
    expr = min(((beta_t + lamda)/(2*_k*beta_e))**(1/3), f_peak)
    return [expr for _ in range(M+2)]

def optimal_freq_device_2(beta_t, beta_e, mu, _k, k, f_peak, M):
    expr1 = min((mu/(2*_k*beta_e))**(1/3), f_peak)
    expr2 = min((beta_t/(2*_k*beta_e))**(1/3), f_peak)
    l1 = [expr1 for _ in range(k)]
    l2 = [expr2 for _ in range(k, M+2)]
    return l1 + l2

def lambertw(x):
    num = mpmath.lambertw(x)
    return num

def optimal_transmission_power_device_1(beta_t, beta_e, lamda, sigma, P, h, M):
    A1 = 1 + (beta_t + lamda)/(beta_e*P)
    B1 = lambda i: h[i]*(beta_t + lamda)/(beta_e*sigma**2) - 1
    A2 = 1 + lamda/(beta_e*P)
    B2 = lambda i: (h[i]*lamda)/(beta_e*sigma**2) - 1
    cond = lambda i: h[i] < (sigma**2/P)*(A1/-(lambertw(-A1*math.exp(-A1))) - 1)
    l1 = [0] + [P if cond(i) else (sigma**2/h[i])*(B1(i)/(lambertw(B1(i)/math.e)) - 1)
          for i in range(M)]
    cond = lambda i: h[i] < (sigma**2/P)*(A2/-(lambertw(-A2*math.exp(-A2))) - 1)
    l1.append(P if cond(M+1) else (sigma**2/h[M+1])*(B2(M+1)/(lambertw(B2(M+1)/math.e)) - 1))
    return l1

def optimal_transmission_power_device_2(beta_t, beta_e, mu, sigma, P, h, k, N):
    A3 = 1 + beta_t/(beta_e*P)
    B3 = lambda i: (h[i]*beta_t)/(beta_e*sigma**2) - 1
    A4 = 1 + mu/(beta_e*P)
    B4 = lambda i: (h[i]*mu)/(beta_e*sigma**2) - 1
    cond = lambda i: h[i] < (sigma**2/P)*(A4/-(mpmath.lambertw(-A4*math.exp(-A4))) - 1)
    l1 = [P if cond(i) else (sigma**2/h[i])*(B4(i)/(mpmath.lambertw(B4(i)/math.e)) - 1)
          for i in range(k + 1)]
    cond = lambda i: h[i] < (sigma**2/P)*(A3/-(mpmath.lambertw(-A3*math.exp(-A3))) - 1)
    l2 = [P if cond(i) else (sigma**2/h[i])*(B3(i)/(mpmath.lambertw(B3(i)/math.e)) - 1)
            for i in range(k + 1, N + 2)]
    return l1 + l2

def energy_time(config):
    local_energy = energy_consumption_local(config['L'][1], config['f'][1], config['_k'])
    t1_data_rate = uplink_data_rate(config['p'][1], config['h'][1],
                                    config['W'], config['sigma'])
    t1_up_times = offloading_transmission_time(config['O'][1], t1_data_rate)
    t1_data_rate = downlink_data_rate(config['p'][1], config['g'][1],
                                        config['W'], config['sigma'])
    t1_down_times = downloading_transmission_time(config['O'][1], t1_data_rate)
    offloading_enrgy = offloading_transmission_energy(config['p'][1], t1_up_times)
    energy_device_1 = energy_consumption_device_1(local_energy, offloading_enrgy, config['a'][1])
    local_times = exec_time_local(config['L'][1], config['f'][1])
    edge_times = exec_time_edge(config['L'][1], config['fc'])
    total_comp_time_1 = computation_time_device_1(local_times, edge_times, config['a'][1])
    trans_times = transmission_time_device_1(t1_up_times, t1_down_times, config['a'][1])
    total_time_device_1 = total_comp_time_1 + trans_times
    local_energy = energy_consumption_local(config['L'][2], config['f'][2], config['_k'])
    t2_data_rate = uplink_data_rate(config['p'][2], config['h'][2],
                                    config['W'], config['sigma'])
    t2_up_times = offloading_transmission_time(config['O'][2], t2_data_rate)
    t2_data_rate = downlink_data_rate(config['p'][2], config['g'][2],
                                        config['W'], config['sigma'])
    t2_down_times = downloading_transmission_time(config['O'][2], t2_data_rate)
    offloading_energy = offloading_transmission_energy(config['p'][2], t2_up_times)
    energy_device_2 = energy_consumption_device_2(local_energy, offloading_energy, config['a'][2])
    local_times = exec_time_local(config['L'][2], config['f'][2])
    edge_times = exec_time_edge(config['L'][2], config['fc'])
    total_comp_time_2 = computation_time_device_1(local_times, edge_times, config['a'][2])
    trans_times = transmission_time_device_1(t2_up_times, t2_down_times, config['a'][2])
    total_time_device_2 = total_comp_time_2 + trans_times
    return energy_device_1, energy_device_2, total_time_device_1, total_time_device_2
