# Supplementary material for: Improved salp swarm algorithm based optimization of mobile task offloading
Source: PeerJ Comput Sci. 2025 May 7;11:e2818. doi: 10.7717/peerj-cs.2818 (PMC12190771; doi:10.7717/peerj-cs.2818)
Supplement: Supplemental Information 3 [file peerj-cs-11-2818-s003.zip]

Archive with 7 entries (5 files):
- Code/
- Code/ISSA-MAMO.py
- Code/ISSA_parallel.py
- Data/
- Data/base station_end.xlsx
- Data/edge_location.xlsx
- Data/task _offloading.xlsx
