# Supplementary material for: Improved salp swarm algorithm based optimization of mobile task offloading
Source: PeerJ Comput Sci. 2025 May 7;11:e2818. doi: 10.7717/peerj-cs.2818 (PMC12190771; doi:10.7717/peerj-cs.2818)
Supplement: Supplemental Information 3 [file peerj-cs-11-2818-s003.zip › Code/ISSA_parallel.py]

import random
import numpy as np
from matplotlib.ticker import MultipleLocator
import matplotlib.pyplot as plt
import xlrd
from openpyxl import Aishwarya
import math


class GA():
    def __init__(self, dim,pop, max_iter):  # 维度，群体数量，迭代次数
        self.pc = 0.6  # 交叉概率
        self.pm = 0.0001  # 变异概率
        self.dim = dim  # 搜索维度##基因长度
        self.pop = pop  # 粒子数量
        self.max_iter = max_iter  # 迭代次数
        self.population = []  # 父代种群
        self.new_popu = []  # 选择算子操作过后的新种群
        self.fitness=[]    ##种群中所有基因的适应度函数
        self.alpha=0.5
        self.elite=[]    ##精英基因
        self.elite_index=0   ##精英基因的序号
        self.iter_bfit=[]     ##每次迭代中的最小的fitness
        ####
        self.edge_num = 0
        # self.C = 300000  # 20Mhz=
        self.several_groups = 0  # 初始化随机
        self.tran_v=20*8  ##MB*8/s=Mbit/s
        self.ing_group = 0  # 第几个任务总数序号
        # self.total_num = 0
        self.bs_local = []
        self.edge_local = []
        self.work_size_total = []
        # self.work_num_total = []
        self.edge_index = []
        self.matrix = []
        self.path = []
        self.dis = []
        self.edge_task = []
        self.tran_time = []
        self.edge_use = []

        ####
        self.total_L = []
        self.total_t = []

    def read(self):
        # 读取坐标数据
        # xlsx1= xlrd.open_Aishwarya(r"/home/u/Desktop/part2ing_algor/bs_end.xlsx")
        xlsx1 = xlrd.open_Aishwarya(r".\0_need_data\bs_end.xlsx")
        bs_ = xlsx1.sheets()[0]
        # edge_ = xlsx1.sheets()[1]

        self.bs_num = bs_.nrows - 1
        b = bs_.ncols - 1  ##列数

        # self.bs_local=[]
        for i in range(self.bs_num):
            local = []
            local = bs_.row_values(i + 1)
            # print(sheet1_nrow)
            self.bs_local.append((local[b - 1], local[b]))
        # print(self.bs_local)
        ####
        # xlsx2 = xlrd.open_Aishwarya(r"/home/u/Desktop/part2ing_algor/edge_location.xlsx")
        xlsx2 = xlrd.open_Aishwarya(r".\4_Figure\s4\edge_location.xlsx")
        edge_ = xlsx2.sheets()[0]

        self.edge_num = edge_.nrows

        local = []
        for i in range(self.edge_num):
            local = edge_.row_values(i)
            # print(sheet1_nrow)
            self.edge_local.append((local[0], local[1]))
        # print(self.edge_local)

        for i in range(len(self.edge_local)):
            for j in range(len(self.bs_local)):
                if self.edge_local[i] == self.bs_local[j]:
                    self.edge_index.append(j + 1)
        self.edge_index = np.array(self.edge_index)  # edge_index排序
        # # print(edge_index)
        self.edge_index = list(np.sort(self.edge_index))
        # print('self.edge_index:',self.edge_index)  ##服务器编号等于数组序号+1

        ##
        # xlsx3 = xlrd.open_Aishwarya(r"/home/u/Desktop/part2ing_algor/task.xlsx")
        xlsx3 = xlrd.open_Aishwarya(r".\0_need_data\task.xlsx")
        date_size = xlsx3.sheets()[0]
        # date_size = xlsx1.sheets()[2]
        size_ncol = date_size.ncols
        self.several_groups = int(size_ncol / self.bs_num)
        # 所有基站任务总数有几个，分为了几个组
        m = 0
        for i in range(self.several_groups):
            groups = []
            # groups_num = []
            for j in range(self.bs_num):
                a = date_size.col_values(m)
                del a[0]
                a = list(filter(lambda x: x != '', a))
                # print(len(a))
                m += 1
                groups.append(a)
                # print(groups)
            self.work_size_total.append(groups)

        ##matrix
        # xlsx4 = xlrd.open_Aishwarya(r"/home/u/Desktop/part2ing_algor/graph_matrix.xlsx")
        xlsx4 = xlrd.open_Aishwarya(r".\4_Figure\s4\graph_matrix.xlsx")
        graph_matrix = xlsx4.sheets()[0]
        matrix_ncol = graph_matrix.ncols
        # matrix_nrow = matrix.nrows
        # print(matrix_ncol)
        # print(matrix_nrow)
        for i in range(matrix_ncol):
            a = graph_matrix.row_values(i)
            self.matrix.append(a)
        # print('self.matrix:')
        # print(self.matrix)


    #s:出发点  出发点，终点为基站服务器序号(不需要减一)
    def Dijkstra(self,network, s, d):  # 迪杰斯特拉算法算s-d的最短路径，并返回该路径和值
        # print("Start Dijstra Path……")
        path = []  # 用来存储s-d的最短路径
        n = len(network)  # 邻接矩阵维度，即节点个数
        fmax = float('inf')
        w = [[0 for _ in range(n)] for j in range(n)]  # 邻接矩阵转化成维度矩阵，即0→max

        book = [0 for _ in range(n)]  # 是否已经是最小的标记列表
        dis = [fmax for i in range(n)]  # s到其他节点的最小距离
        book[s - 1] = 1  # 节点编号从1开始，列表序号从0开始   ##从s点开始便历
        midpath = [-1 for i in range(n)]  # 上一跳列表
        for i in range(n):
            for j in range(n):
                if network[i][j] != 0:
                    w[i][j] = network[i][j]  # 0→max
                else:
                    w[i][j] = fmax
                if i == s - 1 and network[i][j] != 0:  # 直连的节点最小距离就是network[i][j]
                    dis[j] = network[i][j]
        for i in range(n - 1):  # n-1次遍历，除了s节点
            min = fmax
            u = 0
            for j in range(n):
                if book[j] == 0 and dis[j] < min:  # 如果未遍历且距离最小
                    min = dis[j]
                    u = j
            book[u] = 1
            for v in range(n):  # u直连的节 点遍历一遍
                if v == s - 1:
                    dis[v] = 0
                elif dis[v] > dis[u] + w[u][v]:
                    dis[v] = dis[u] + w[u][v]
                    midpath[v] = u + 1  # 上一跳更新
        j = d - 1  # j是序号
        path.append(d)  # 因为存储的是上一跳，所以先加入目的节点d，最后倒置
        while (midpath[j] != -1):
            path.append(midpath[j])
            j = midpath[j] - 1
        path.append(s)
        path.reverse()  # 倒置列表
        # print("path:", path)
        # print(midpath)
        # print("dis:", dis)
        a = dis[d - 1]  # 下标要减一
        # print('ij:', a)
        # return a,path
        return path

    def init_Population(self):  # 初始化种群
        ###
        self.population = np.zeros((self.pop, self.dim),dtype= np.int)
        for i in range(self.pop):
            for j in range(self.dim):
                self.population[i][j] = random.choice(self.edge_index)
        # print('self.edge_index:',self.edge_index)

    def init_task(self):
        self.ing_task=[]
        for i in range(len(self.work_size_total[self.ing_group])):
            task=[]
            for j in range(len(self.work_size_total[self.ing_group][i])):
                task.append(self.work_size_total[self.ing_group][i][j])
            self.ing_task.append(task)  ##任务数量大小确定

    def max_min(self,list):
        min = list[0]
        max = list[0]
        for x in list:
            # print(x)
            if x < min:
                min = x
            if x > max:
                max = x
        return max, min
    # a, b = max_min(fitness)
    # print(a, b)

    def com_fit(self):
        self.fitness=[]
        self.pop_l=[]
        self.pop_t=[]
        for i in range(self.pop):
            position = self.population[i]
            a=self.com_parallel(position)
            self.pop_l.append(a[0])  # [i][0] = f1
            self.pop_t.append(a[1])
        tmax,tmin=self.max_min(self.pop_t)
        self.tmax=tmax
        # print(self.tmax)
        lmax,lmin=self.max_min(self.pop_l)
        self.lmax = lmax
        # print(self.lmax)
        for i in range(self.pop):
            fit =self.alpha * (self.pop_l[i] / self.lmax) + (1 - self.alpha) * (self.pop_t[i] / self.tmax)
            # fit=self.alpha*(self.pop_l[i]/self.lmax)+(1-self.alpha)*(self.pop_t[i]/self.tmax)
            self.fitness.append(fit)
        ##elite
        self.elite = []
        a = np.array(self.fitness)
        b = np.argsort(a)  ###从小到大的坐标序号
        self.elite = self.population[b[0]]
        self.elite_index = b[0]
        self.iter_bfit.append(self.fitness[b[0]])
        # print('self.iter_bfit:',self.iter_bfit)


    def com_fit1(self):
        self.fitness=[]
        self.pop_l=[]
        self.pop_t=[]
        for i in range(self.pop):
            position = self.population[i]
            a=self.com_parallel(position)
            self.pop_l.append(a[0])  # [i][0] = f1
            self.pop_t.append(a[1])
        for i in range(self.pop):
            fit =self.alpha * (self.pop_l[i]/self.lmax) + (1 -self.alpha) * (self.pop_t[i]/self.tmax )
            self.fitness.append(fit)
            # print(i,self.pop_l[i]/self.lmax,self.pop_t[i]/self.tmax)
        ##elite
        self.elite = []
        a = np.array(self.fitness)
        b = np.argsort(a)  ###从小到大的坐标序号
        self.elite = self.population[b[0]]
        self.elite_index = b[0]
        #
        self.iter_bfit.append(self.fitness[b[0]])
        # print('self.iter_bfit:', self.iter_bfit)


    def com_parallel(self,gene):
        self.init_task()###只有数据大小
        self.init_task_infor=[]
        ###（数据大小，路径）没有初始AP
        for i in range(self.bs_num):
            task_infor=[]
            path=self.Dijkstra(self.matrix,i+1,gene[i])  ##注意序号
            ##判断gene[i]在edge_task中序号
            index = 0
            for p in range(len(self.edge_index)):
                if gene[i] == self.edge_index[p]:
                    index = p
                    break
            for j in range(len(self.ing_task[i])):
                taskj_infor=(self.ing_task[i][j],path[1:]) #(1, [2, 32, 5, 4, 5])
                task_infor.append(taskj_infor)
            self.init_task_infor.append(task_infor)
        # print('len(self.init_task_infor):',len(self.init_task_infor))
        # print(len(self.init_task_infor[0]))
        # print(len(self.init_task_infor[0][0]))
        ####
        self.edge_task = [[] for _ in range(self.edge_num)]
        total_ap_tran=0
        remnant=[0 for _ in range(self.bs_num)]  ##上个时隙处理的任务
        null_num=0

        while null_num < self.bs_num:
            all_ap_full=[False for _ in range(self.bs_num)]  ##判断时间是否为时隙
            all_ap_end_task = [0 for _ in range(self.bs_num)]  ##判断最后所有时间的长度

            for i in range(self.bs_num):
                # print('AP(i+1):',i+1)
                #达到服务器
                if self.init_task_infor[i]!=[]:
                    # print('len(self.init_task_infor[i]):',len(self.init_task_infor[i]))
                    for a in range(len(self.init_task_infor[i])):###剪掉路径为空的任务
                        if self.init_task_infor[i][0][1]==[]:  #路径中为空
                            self.edge_task[index].append(self.init_task_infor[i][0][0])
                                #更新原AP中的任务信息集
                            self.init_task_infor[i].remove(self.init_task_infor[i][0])
                    #下一跳AP
                    sum_task_ing = remnant[i]
                    for j in range(len(self.init_task_infor[i])):  ###
                        k = 0
                        if remnant[i]!=0 and j==0:
                            sum_task_ing +=self.init_task_infor[i][j][0]-remnant[i]
                        else:
                            sum_task_ing+=self.init_task_infor[i][j][0]
                        # print('sum_task_ing',sum_task_ing)
                        if sum_task_ing<self.tran_v:
                            if j<len(self.init_task_infor[i])-1:
                                if sum_task_ing + self.init_task_infor[i][j + 1][0] > self.tran_v:
                                    save=self.tran_v
                                    is_nofull=False
                                    k = j
                                    break
                                elif sum_task_ing+self.init_task_infor[i][j+1][0]<=self.tran_v:
                                    if j+1==len(self.init_task_infor[i])-1:
                                        is_nofull = True
                                        k = j + 1
                                        save=sum_task_ing+self.init_task_infor[i][j+1][0]
                                        break
                                    else:
                                        continue
                            else:  ##最后一位
                                k = j
                                save= sum_task_ing
                                is_nofull = True
                                break
                        else:
                            is_nofull=True   ###根据速率计算
                            save=self.tran_v
                    # print('k:',k)
                    for b in range(k+1):  #K为索引
                        # print(b)
                        # print(self.init_task_infor[i])
                        #### 去掉任务信息中下一跳目标AP
                        aim_index = self.init_task_infor[i][0][1][0]  # 下一跳目的
                        task_infor = self.init_task_infor[i][0]
                        task_next_index =task_infor[1][0]
                        task_infor = (task_infor[0], task_infor[1][1:])
                        ###更新原AP中任务信息
                        self.init_task_infor[i].remove(self.init_task_infor[i][0])
                        ##判断
                        if task_infor[1]!=[]:
                            self.init_task_infor[aim_index-1].append(task_infor) ##目标AP更新任务信息
                        else:
                            for p in range(len(self.edge_index)):
                                if task_next_index == self.edge_index[p]:
                                    next_index= p
                                    break
                            ###AP的序号和索引号差1
                            self.edge_task[next_index].append(task_infor[0])
                    ##1个时隙没有处理完的任务
                    remnant[i]=self.tran_v-save
                all_ap_full[i]=is_nofull
                all_ap_end_task[i]=save
            # print('all_ap_full:',all_ap_full)
            # print('all_ap_full_task:', all_ap_end_task)
            if False in all_ap_full:
                ##全部AP的最长转发时延
                total_ap_tran+=1
            else:
                short_t=[]
                for i in range(self.bs_num):
                    short_t.append(all_ap_end_task[i]/self.tran_v)
                total_ap_tran +=max(short_t)
            ##
            null_num=0
            for i in range(self.bs_num):   ##判断所有AP中是否还有任务
                # print('self.init_task_infor[i]:', self.init_task_infor[i])
                if self.init_task_infor[i] == []:
                    null_num+=1
                    continue
            # print(null_num)
        ###
        f2=total_ap_tran
        #############????????????????????
        resource = 0
        for i in range(self.edge_num):
            # print('sum(self.edge_task[i]):', sum(self.edge_task[i]))
            resource += sum(self.edge_task[i])
        resource_ave = resource / self.edge_num
        # print('resource_ave:', resource_ave)
        resource = []
        for i in range(self.edge_num):
            resource_i = (sum(self.edge_task[i]) - resource_ave) ** 2
            resource.append(resource_i)
        L_balance = math.sqrt((sum(resource)) / self.edge_num)
        f1 =L_balance
        print('f1,f2:',f1,f2)
        return [f1,f2]


    def selection(self):
        self.new_popu = np.zeros((self.pop, self.dim), dtype=np.int)
        # self.have_elite = 0
        ind=[]
        a=np.array(self.fitness)
        ind=np.argsort(a)###从小到大的坐标序号
        # print(ind)
        self.elite = []
        self.elite = self.population[ind[0]]
        self.elite_index = ind[0]
        # self.iter_bfit.append(self.fitness[ind[0]])

        for i in range(int((1/2)*self.pop),self.pop):
            ind[i]= ind[i-int((1/2)*self.pop)]

        # print(ind)
        for i in range(self.pop):
            self.new_popu[i]=self.population[ind[i]]

        self.population = np.zeros((self.pop, self.dim), dtype=np.int)
        for i in range(self.pop):
            self.population[i] = self.new_popu[i]

    def add_elite(self):
        # if self.elite not in self.population:
        a=int(random.randint(0,self.pop-1))
            # del self.population[a]
        self.population[a]=self.elite
        # print('add_elite')

    def crossover(self):
        for i in range(0, self.pop - 1, 2):
            if random.random() < self.pc:
                # 随机选择交叉点
                change_point = random.randint(0, self.dim - 1)
                temp1 = np.zeros((1, self.dim),dtype= np.int)
                temp2 = np.zeros((1, self.dim),dtype= np.int)
                for j in range(change_point):
                    temp1[0][j]=self.population[i][j]
                    temp2[0][j]=self.population[i + 1][j]
                for j in range(change_point,self.dim):
                    temp1[0][j]=self.population[i + 1][j]
                    temp2[0][j]=self.population[i][j]
                self.population[i] = temp1[0]
                self.population[i + 1] = temp2[0]

    def mutation(self):  # 变异
        for i in range(self.pop):
            for j in range(self.dim):
                scope = []
                for k in range(len(self.edge_index)):
                    scope.append(self.edge_index[k])
                    # print(id(scope),id(edge_index))
                if random.random() < self.pm:
                    for m in range(len(self.edge_index)):
                    # print(m,edge_index[m])
                        if self.new_popu[i][j] == self.edge_index[m]:
                            del scope[m]
                            break
                    self.new_popu[i][j] = random.choice(scope)

    def save(self):
        #####
        a = np.array(self.fitness)
        b = np.argsort(a)  ###从小到大的坐标序号
        # self.elite = self.population[b[0]]
        # self.elite_index = b[0]
        # self.iter_bfit.append(self.fitness[b[0]])
        self.total_L.append(self.pop_l[b[0]])
        self.total_t.append(self.pop_t[b[0]])
        print(' self.iter_bfit:', self.iter_bfit)
        print('self.total_L:', self.total_L)
        print('self.total_t:', self.total_t)

    def save2(self):
        #####
        a = np.array(self.fitness)
        b = np.argsort(a)  ###从小到大的坐标序号
        # self.elite = self.population[b[0]]
        # self.elite_index = b[0]
        # self.iter_bfit.append(self.fitness[b[0]])
        self.total_L.append(self.pop_l[b[0]])
        self.total_t.append(self.pop_t[b[0]])
        print(' self.iter_bfit:', self.iter_bfit)
        print('self.total_L:', self.total_L)
        print('self.total_t:', self.total_t)
        ##########

    def draw(self):
        fig1 = plt.figure(1)
        plt.plot(range(1, self.max_iter + 1), self.iter_bfit)
        plt.xlabel('迭代次数', fontproperties='SimHei')
        plt.ylabel('最优解', fontproperties='SimHei')
        plt.xlim(1,self.max_iter + 1)
        # plt.ylim(0,2)
        plt.savefig("ga0505.png", dpi=600,bbox_inches='tight')
        print('fitness2:',self.iter_bfit)

    def save_excel1(self):
        ##save data to excel
        wb1 = Workbook()
        # 激活sheet
        sheet1 = wb1.active
        sheet1.title = 'GA'
        for a in range(len(self.total_L)):
            sheet1.cell(a + 1, 1).value = self.total_L[a]  # x
            sheet1.cell(a + 1, 2).value = self.total_t[a]  # y
        wb1.save('GAresult0505.xlsx')


    def run(self):  # 主程序
        ##
        self.read()
        for j in range(self.several_groups):
            self.init_Population()  # 初始化种群，选择交叉变异，生成子代种群
            self.iter_bfit=[]
            for k in range(self.max_iter):
                self.init_task()
                self.now_iter = k
                print('finished :,k:', self.ing_group, k)
                if k==0:
                    self.com_fit()
                    # print(self.lmax,self.tmax)
                else:
                    self.com_fit1()
                    # print(self.lmax, self.tmax)
                self.selection()
                self.crossover()
                self.mutation()
                self.add_elite()
            self.save()
            # self.draw()
            print('finished :', self.ing_group)
            self.ing_group += 1
        self.draw()
        self.save_excel1()


    def run2(self):
        self.read()
        for j in range(self.several_groups):
            self.init_Population()  # 初始化种群，选择交叉变异，生成子代种群
            self.iter_bfit = []
            if j==1:
                for k in range(self.max_iter):
                        self.now_iter=k
                        print('finished :,k:',self.ing_group,k)
                        self.init_task()
                        if k == 0:
                            self.com_fit()
                            # print(self.lmax,self.tmax)
                        else:
                            self.com_fit1()
                            # print(self.lmax, self.tmax)
                        self.selection()
                        self.crossover()
                        self.mutation()
                        self.add_elite()
                self.save()

                print(' self.iter_bfit:', self.iter_bfit)
                print('self.bestf1f2:', self.gbest_f1f2)

            # self.save()
            ##### self.draw()
            print('finished :', self.ing_group)
            self.ing_group += 1
        self.draw()
        self.save_excel1()


def main():
    ga= GA(20,100,120)
    ga.run()

if __name__ == '__main__':
    main()


########################################s2
# self.iter_bfit: [0.3705622463476148, 0.32669294372630536, 0.32188767559074655, 0.3049881019569655, 0.3049881019569655, 0.28599796045411097, 0.28599796045411097, 0.266197514484835, 0.24986281533643614, 0.24986281533643614, 0.2175641712005319, 0.2175641712005319, 0.2175641712005319, 0.2175641712005319, 0.21499102550701382, 0.21499102550701382, 0.21499102550701382, 0.21499102550701382, 0.21499102550701382, 0.21499102550701382, 0.21499102550701382, 0.21499102550701382, 0.21499102550701382, 0.21499102550701382, 0.21499102550701382, 0.21499102550701382, 0.21499102550701382, 0.21499102550701382, 0.21499102550701382, 0.21499102550701382, 0.21499102550701382, 0.21499102550701382, 0.21499102550701382, 0.21499102550701382, 0.21499102550701382, 0.21499102550701382, 0.21499102550701382, 0.21499102550701382, 0.21499102550701382, 0.21499102550701382, 0.21499102550701382, 0.21499102550701382, 0.21499102550701382, 0.21499102550701382, 0.21499102550701382, 0.21499102550701382, 0.21499102550701382, 0.21499102550701382, 0.21499102550701382, 0.21499102550701382, 0.21499102550701382, 0.21499102550701382, 0.21499102550701382, 0.21499102550701382, 0.21499102550701382, 0.21499102550701382, 0.21499102550701382, 0.21499102550701382, 0.21499102550701382, 0.21499102550701382, 0.21499102550701382, 0.21499102550701382, 0.21499102550701382, 0.21499102550701382, 0.21499102550701382, 0.21499102550701382, 0.21499102550701382, 0.21499102550701382, 0.21499102550701382, 0.21499102550701382, 0.21499102550701382, 0.21499102550701382, 0.21499102550701382, 0.21499102550701382, 0.21499102550701382, 0.21499102550701382, 0.21499102550701382, 0.21499102550701382, 0.21499102550701382, 0.21499102550701382, 0.21499102550701382, 0.21499102550701382, 0.21499102550701382, 0.21499102550701382, 0.21499102550701382, 0.21499102550701382, 0.21499102550701382, 0.21499102550701382, 0.21499102550701382, 0.21499102550701382, 0.21499102550701382, 0.21499102550701382, 0.21499102550701382, 0.21499102550701382, 0.21499102550701382, 0.21499102550701382, 0.21499102550701382, 0.21499102550701382, 0.21499102550701382, 0.21499102550701382, 0.21499102550701382, 0.21499102550701382, 0.21499102550701382, 0.21499102550701382, 0.21499102550701382, 0.21499102550701382, 0.21499102550701382, 0.21499102550701382, 0.21499102550701382, 0.21499102550701382, 0.21499102550701382, 0.21499102550701382, 0.21499102550701382, 0.21499102550701382, 0.21499102550701382, 0.21499102550701382, 0.21499102550701382, 0.21499102550701382, 0.21499102550701382, 0.21499102550701382, 0.21499102550701382, 0.21499102550701382, 0.21499102550701382, 0.21499102550701382, 0.21499102550701382, 0.21499102550701382, 0.21499102550701382, 0.21499102550701382, 0.21499102550701382, 0.21499102550701382, 0.21499102550701382, 0.21499102550701382, 0.21499102550701382, 0.21499102550701382, 0.21499102550701382, 0.21499102550701382, 0.21499102550701382, 0.21499102550701382, 0.21499102550701382, 0.21499102550701382, 0.21499102550701382, 0.21499102550701382, 0.21499102550701382, 0.21499102550701382, 0.21499102550701382, 0.21499102550701382, 0.21499102550701382, 0.21499102550701382, 0.21499102550701382, 0.21499102550701382]
# self.total_L: [3506.2202760956857, 2204.477142149064, 2542.960287832651, 3458.4598044420745, 3761.819623929019]
# self.total_t: [161.83376248741308, 194, 234, 317, 302.39289455559253]
# self.iter_bfit: [0.35094203872026825, 0.33220033582880965, 0.31839859248897484, 0.31839859248897484, 0.2699313985639999, 0.2699313985639999, 0.2699313985639999, 0.25784272305870304, 0.25784272305870304, 0.25784272305870304, 0.25784272305870304, 0.25784272305870304, 0.25784272305870304, 0.2524206522908306, 0.2524206522908306, 0.2524206522908306, 0.2524206522908306, 0.2524206522908306, 0.2524206522908306, 0.2524206522908306, 0.2524206522908306, 0.2524206522908306, 0.2524206522908306, 0.2524206522908306, 0.2524206522908306, 0.2524206522908306, 0.2524206522908306, 0.2524206522908306, 0.2524206522908306, 0.2524206522908306, 0.2524206522908306, 0.2524206522908306, 0.2524206522908306, 0.2524206522908306, 0.2524206522908306, 0.2524206522908306, 0.2524206522908306, 0.2524206522908306, 0.2524206522908306, 0.2524206522908306, 0.2524206522908306, 0.2524206522908306, 0.2524206522908306, 0.2524206522908306, 0.2524206522908306, 0.2524206522908306, 0.2524206522908306, 0.2524206522908306, 0.2524206522908306, 0.2524206522908306, 0.2524206522908306, 0.2524206522908306, 0.2524206522908306, 0.2524206522908306, 0.2524206522908306, 0.2524206522908306, 0.2524206522908306, 0.2524206522908306, 0.2524206522908306, 0.2524206522908306, 0.2524206522908306, 0.2524206522908306, 0.2524206522908306, 0.2524206522908306, 0.2524206522908306, 0.2524206522908306, 0.2524206522908306, 0.2524206522908306, 0.2524206522908306, 0.2524206522908306, 0.2524206522908306, 0.2524206522908306, 0.2524206522908306, 0.2524206522908306, 0.2524206522908306, 0.2524206522908306, 0.2524206522908306, 0.2524206522908306, 0.2524206522908306, 0.2524206522908306, 0.2524206522908306, 0.2524206522908306, 0.2524206522908306, 0.2524206522908306, 0.2524206522908306, 0.2524206522908306, 0.2524206522908306, 0.2524206522908306, 0.2524206522908306, 0.2524206522908306, 0.2524206522908306, 0.2524206522908306, 0.2524206522908306, 0.2524206522908306, 0.2524206522908306, 0.2524206522908306, 0.2524206522908306, 0.2524206522908306, 0.2524206522908306, 0.2524206522908306, 0.2524206522908306, 0.2524206522908306, 0.2524206522908306, 0.2524206522908306, 0.2524206522908306, 0.2524206522908306, 0.2524206522908306, 0.2524206522908306, 0.2524206522908306, 0.2524206522908306, 0.2524206522908306, 0.2524206522908306, 0.2524206522908306, 0.2524206522908306, 0.2524206522908306, 0.2524206522908306, 0.2524206522908306, 0.2524206522908306, 0.2524206522908306, 0.2524206522908306, 0.2524206522908306, 0.2524206522908306, 0.2524206522908306, 0.2524206522908306, 0.2524206522908306, 0.2524206522908306, 0.2524206522908306, 0.2524206522908306, 0.2524206522908306, 0.2524206522908306, 0.2524206522908306, 0.2524206522908306, 0.2524206522908306, 0.2524206522908306, 0.2524206522908306, 0.2524206522908306, 0.2524206522908306, 0.2524206522908306, 0.2524206522908306, 0.2524206522908306, 0.2524206522908306, 0.2524206522908306, 0.2524206522908306, 0.2524206522908306, 0.2524206522908306, 0.2524206522908306, 0.2524206522908306, 0.2524206522908306, 0.2524206522908306, 0.2524206522908306, 0.2524206522908306, 0.2524206522908306, 0.2524206522908306, 0.2524206522908306, 0.2524206522908306, 0.2524206522908306, 0.2524206522908306, 0.2524206522908306, 0.2524206522908306, 0.2524206522908306, 0.2524206522908306, 0.2524206522908306, 0.2524206522908306, 0.2524206522908306, 0.2524206522908306, 0.2524206522908306, 0.2524206522908306, 0.2524206522908306, 0.2524206522908306, 0.2524206522908306, 0.2524206522908306, 0.2524206522908306, 0.2524206522908306, 0.2524206522908306, 0.2524206522908306, 0.2524206522908306, 0.2524206522908306, 0.2524206522908306, 0.2524206522908306, 0.2524206522908306, 0.2524206522908306, 0.2524206522908306, 0.2524206522908306, 0.2524206522908306, 0.2524206522908306, 0.2524206522908306, 0.2524206522908306, 0.2524206522908306, 0.2524206522908306, 0.2524206522908306, 0.2524206522908306, 0.2524206522908306, 0.2524206522908306, 0.2524206522908306, 0.2524206522908306, 0.2524206522908306, 0.2524206522908306, 0.2524206522908306, 0.2524206522908306, 0.2524206522908306]
# self.total_L: [3691.76570101917, 5053.663579397729, 1806.1606756397168, 4107.124870833095, 5160.196470567216]
# self.total_t: [135, 157.61856911099628, 256.7778574491892, 300.73733333740455, 275]
###1
# self.iter_bfit: [0.3553410328853177, 0.3503326509842925, 0.3095408343565793, 0.3095408343565793, 0.3056770159480425, 0.29839598671922235, 0.28347011682903156, 0.28347011682903156, 0.28347011682903156, 0.278511522260781, 0.2610453363239451, 0.2610453363239451, 0.2610453363239451, 0.25054650160030123, 0.24123075423632084, 0.24123075423632084, 0.24123075423632084, 0.24123075423632084, 0.24123075423632084, 0.24123075423632084, 0.24123075423632084, 0.24123075423632084, 0.24123075423632084, 0.24123075423632084, 0.24123075423632084, 0.24123075423632084, 0.24123075423632084, 0.24123075423632084, 0.24123075423632084, 0.24123075423632084, 0.24123075423632084, 0.24123075423632084, 0.24123075423632084, 0.24123075423632084, 0.24123075423632084, 0.24123075423632084, 0.24123075423632084, 0.24123075423632084, 0.24123075423632084, 0.24123075423632084, 0.24123075423632084, 0.24123075423632084, 0.24123075423632084, 0.24123075423632084, 0.24123075423632084, 0.24123075423632084, 0.24123075423632084, 0.24123075423632084, 0.24123075423632084, 0.24123075423632084, 0.24123075423632084, 0.24123075423632084, 0.24123075423632084, 0.24123075423632084, 0.24123075423632084, 0.24123075423632084, 0.24123075423632084, 0.24123075423632084, 0.24123075423632084, 0.24123075423632084, 0.24123075423632084, 0.24123075423632084, 0.24123075423632084, 0.24123075423632084, 0.24123075423632084, 0.24123075423632084, 0.24123075423632084, 0.24123075423632084, 0.24123075423632084, 0.24123075423632084, 0.24123075423632084, 0.24123075423632084, 0.24123075423632084, 0.24123075423632084, 0.24123075423632084, 0.24123075423632084, 0.24123075423632084, 0.24123075423632084, 0.24123075423632084, 0.24123075423632084, 0.24123075423632084, 0.24123075423632084, 0.24123075423632084, 0.24123075423632084, 0.24123075423632084, 0.24123075423632084, 0.24123075423632084, 0.24123075423632084, 0.24123075423632084, 0.24123075423632084, 0.24123075423632084, 0.24123075423632084, 0.24123075423632084, 0.24123075423632084, 0.24123075423632084, 0.24123075423632084, 0.24123075423632084, 0.24123075423632084, 0.24123075423632084, 0.24123075423632084, 0.24123075423632084, 0.24123075423632084, 0.24123075423632084, 0.24123075423632084, 0.24123075423632084, 0.24123075423632084, 0.24123075423632084, 0.24123075423632084, 0.24123075423632084, 0.24123075423632084, 0.24123075423632084, 0.24123075423632084, 0.24123075423632084, 0.24123075423632084, 0.24123075423632084, 0.24123075423632084, 0.24123075423632084, 0.24123075423632084, 0.24123075423632084, 0.24123075423632084, 0.24123075423632084, 0.24123075423632084, 0.24123075423632084, 0.24123075423632084, 0.24123075423632084, 0.24123075423632084, 0.24123075423632084, 0.24123075423632084, 0.24123075423632084, 0.24123075423632084, 0.24123075423632084, 0.24123075423632084, 0.24123075423632084, 0.24123075423632084, 0.24123075423632084, 0.24123075423632084, 0.24123075423632084, 0.24123075423632084, 0.24123075423632084, 0.24123075423632084, 0.24123075423632084, 0.24123075423632084, 0.24123075423632084, 0.24123075423632084, 0.24123075423632084, 0.24123075423632084, 0.24123075423632084, 0.24123075423632084, 0.24123075423632084, 0.24123075423632084, 0.24123075423632084, 0.24123075423632084, 0.24123075423632084, 0.24123075423632084, 0.24123075423632084, 0.24123075423632084, 0.24123075423632084, 0.24123075423632084, 0.24123075423632084, 0.24123075423632084, 0.24123075423632084, 0.24123075423632084, 0.24123075423632084, 0.24123075423632084, 0.24123075423632084, 0.24123075423632084, 0.24123075423632084, 0.24123075423632084, 0.24123075423632084, 0.24123075423632084, 0.24123075423632084, 0.24123075423632084, 0.24123075423632084, 0.24123075423632084, 0.24123075423632084, 0.24123075423632084, 0.24123075423632084, 0.24123075423632084, 0.24123075423632084, 0.24123075423632084, 0.24123075423632084, 0.24123075423632084, 0.24123075423632084, 0.24123075423632084, 0.24123075423632084, 0.24123075423632084, 0.24123075423632084, 0.24123075423632084, 0.24123075423632084, 0.24123075423632084, 0.24123075423632084, 0.24123075423632084, 0.24123075423632084, 0.24123075423632084, 0.24123075423632084, 0.24123075423632084, 0.24123075423632084, 0.24123075423632084, 0.24123075423632084, 0.24123075423632084]
# self.total_L: [3057.020392796254]
# self.total_t: [121.54065536589894]
# 2
# self.iter_bfit: [0.3342031321582964, 0.3342031321582964, 0.2771703991607997, 0.27068456858035, 0.24692341913644805, 0.24692341913644805, 0.24692341913644805, 0.24692341913644805, 0.24692341913644805, 0.24692341913644805, 0.24692341913644805, 0.24692341913644805, 0.24692341913644805, 0.24692341913644805, 0.24692341913644805, 0.24692341913644805, 0.24692341913644805, 0.24692341913644805, 0.24692341913644805, 0.24692341913644805, 0.24692341913644805, 0.24692341913644805, 0.24692341913644805, 0.24692341913644805, 0.24692341913644805, 0.24692341913644805, 0.24692341913644805, 0.24692341913644805, 0.24692341913644805, 0.24692341913644805, 0.24692341913644805, 0.24692341913644805, 0.24692341913644805, 0.24692341913644805, 0.24692341913644805, 0.24692341913644805, 0.24692341913644805, 0.24692341913644805, 0.24692341913644805, 0.24692341913644805, 0.24692341913644805, 0.24692341913644805, 0.24692341913644805, 0.24692341913644805, 0.24692341913644805, 0.24692341913644805, 0.24692341913644805, 0.24692341913644805, 0.24692341913644805, 0.24692341913644805, 0.24692341913644805, 0.24692341913644805, 0.24692341913644805, 0.24692341913644805, 0.24692341913644805, 0.24692341913644805, 0.24692341913644805, 0.24692341913644805, 0.24692341913644805, 0.24692341913644805, 0.24692341913644805, 0.24692341913644805, 0.24692341913644805, 0.24692341913644805, 0.24692341913644805, 0.24692341913644805, 0.24692341913644805, 0.24692341913644805, 0.24692341913644805, 0.24692341913644805, 0.24692341913644805, 0.24692341913644805, 0.24692341913644805, 0.24692341913644805, 0.24692341913644805, 0.24692341913644805, 0.24692341913644805, 0.24692341913644805, 0.24692341913644805, 0.24692341913644805, 0.24692341913644805, 0.24692341913644805, 0.24692341913644805, 0.24692341913644805, 0.24692341913644805, 0.24692341913644805, 0.24692341913644805, 0.24692341913644805, 0.24692341913644805, 0.24692341913644805, 0.24692341913644805, 0.24692341913644805, 0.24692341913644805, 0.24692341913644805, 0.24692341913644805, 0.24692341913644805, 0.24692341913644805, 0.24692341913644805, 0.24692341913644805, 0.24692341913644805, 0.24692341913644805, 0.24692341913644805, 0.24692341913644805, 0.24692341913644805, 0.24692341913644805, 0.24692341913644805, 0.24692341913644805, 0.24692341913644805, 0.24692341913644805, 0.24692341913644805, 0.24692341913644805, 0.24692341913644805, 0.24692341913644805, 0.24692341913644805, 0.24692341913644805, 0.24692341913644805, 0.24692341913644805, 0.24692341913644805, 0.24692341913644805, 0.24692341913644805, 0.24692341913644805, 0.24692341913644805, 0.24692341913644805, 0.24692341913644805, 0.24692341913644805, 0.24692341913644805, 0.24692341913644805, 0.24692341913644805, 0.24692341913644805, 0.24692341913644805, 0.24692341913644805, 0.24692341913644805, 0.24692341913644805, 0.24692341913644805, 0.24692341913644805, 0.24692341913644805, 0.24692341913644805, 0.24692341913644805, 0.24692341913644805, 0.24692341913644805, 0.24692341913644805, 0.24692341913644805, 0.24692341913644805, 0.24692341913644805, 0.24692341913644805, 0.24692341913644805, 0.24692341913644805, 0.24692341913644805, 0.24692341913644805, 0.24692341913644805, 0.24692341913644805, 0.24692341913644805, 0.24692341913644805, 0.24692341913644805, 0.24692341913644805, 0.24692341913644805, 0.24692341913644805, 0.24692341913644805, 0.24692341913644805, 0.24692341913644805, 0.24692341913644805, 0.24692341913644805, 0.24692341913644805, 0.24692341913644805, 0.24692341913644805, 0.24692341913644805, 0.24692341913644805, 0.24692341913644805, 0.24692341913644805, 0.24692341913644805, 0.24692341913644805, 0.24692341913644805, 0.24692341913644805, 0.24692341913644805, 0.24692341913644805, 0.24692341913644805, 0.24692341913644805, 0.24692341913644805, 0.24692341913644805, 0.24692341913644805, 0.24692341913644805, 0.24692341913644805, 0.24692341913644805, 0.24692341913644805, 0.24692341913644805, 0.24692341913644805, 0.24692341913644805, 0.24692341913644805, 0.24692341913644805, 0.24692341913644805, 0.24692341913644805, 0.24692341913644805, 0.24692341913644805, 0.24692341913644805, 0.24692341913644805, 0.24692341913644805, 0.24692341913644805, 0.24692341913644805, 0.24692341913644805, 0.24692341913644805]
# self.total_L: [2588.066330736149]
# self.total_t: [207.75430401831005]
#3
#  self.iter_bfit: [0.3602072415272086, 0.3267959554069025, 0.3267959554069025, 0.3267959554069025, 0.28544720487207126, 0.26697109548567766, 0.20799332000400925, 0.20799332000400925, 0.20799332000400925, 0.20799332000400925, 0.20799332000400925, 0.20799332000400925, 0.20799332000400925, 0.20799332000400925, 0.20799332000400925, 0.20799332000400925, 0.20799332000400925, 0.20799332000400925, 0.20799332000400925, 0.20799332000400925, 0.20799332000400925, 0.20799332000400925, 0.20799332000400925, 0.20799332000400925, 0.20799332000400925, 0.20799332000400925, 0.20799332000400925, 0.20799332000400925, 0.20799332000400925, 0.20799332000400925, 0.20799332000400925, 0.20799332000400925, 0.20799332000400925, 0.20799332000400925, 0.20799332000400925, 0.20799332000400925, 0.20799332000400925, 0.20799332000400925, 0.20799332000400925, 0.20799332000400925, 0.20799332000400925, 0.20799332000400925, 0.20799332000400925, 0.20799332000400925, 0.20799332000400925, 0.20799332000400925, 0.20799332000400925, 0.20799332000400925, 0.20799332000400925, 0.20799332000400925, 0.20799332000400925, 0.20799332000400925, 0.20799332000400925, 0.20799332000400925, 0.20799332000400925, 0.20799332000400925, 0.20799332000400925, 0.20799332000400925, 0.20799332000400925, 0.20799332000400925, 0.20799332000400925, 0.20799332000400925, 0.20799332000400925, 0.20799332000400925, 0.20799332000400925, 0.20799332000400925, 0.20799332000400925, 0.20799332000400925, 0.20799332000400925, 0.20799332000400925, 0.20799332000400925, 0.20799332000400925, 0.20799332000400925, 0.20799332000400925, 0.20799332000400925, 0.20799332000400925, 0.20799332000400925, 0.20799332000400925, 0.20799332000400925, 0.20799332000400925, 0.20799332000400925, 0.20799332000400925, 0.20799332000400925, 0.20799332000400925, 0.20799332000400925, 0.20799332000400925, 0.20799332000400925, 0.20799332000400925, 0.20799332000400925, 0.20799332000400925, 0.20799332000400925, 0.20799332000400925, 0.20799332000400925, 0.20799332000400925, 0.20799332000400925, 0.20799332000400925, 0.20799332000400925, 0.20799332000400925, 0.20799332000400925, 0.20799332000400925, 0.20799332000400925, 0.20799332000400925, 0.20799332000400925, 0.20799332000400925, 0.20799332000400925, 0.20799332000400925, 0.20799332000400925, 0.20799332000400925, 0.20799332000400925, 0.20799332000400925, 0.20799332000400925, 0.20799332000400925, 0.20799332000400925, 0.20799332000400925, 0.20799332000400925, 0.20799332000400925, 0.20799332000400925, 0.20799332000400925, 0.20799332000400925, 0.20799332000400925, 0.20799332000400925, 0.20799332000400925, 0.20799332000400925, 0.20799332000400925, 0.20799332000400925, 0.20799332000400925, 0.20799332000400925, 0.20799332000400925, 0.20799332000400925, 0.20799332000400925, 0.20799332000400925, 0.20799332000400925, 0.20799332000400925, 0.20799332000400925, 0.20799332000400925, 0.20799332000400925, 0.20799332000400925, 0.20799332000400925, 0.20799332000400925, 0.20799332000400925, 0.20799332000400925, 0.20799332000400925, 0.20799332000400925, 0.20799332000400925, 0.20799332000400925, 0.20799332000400925, 0.20799332000400925, 0.20799332000400925, 0.20799332000400925, 0.20799332000400925, 0.20799332000400925, 0.20799332000400925, 0.20799332000400925, 0.20799332000400925, 0.20799332000400925, 0.20799332000400925, 0.20799332000400925, 0.20799332000400925, 0.20799332000400925, 0.20799332000400925, 0.20799332000400925, 0.20799332000400925, 0.20799332000400925, 0.20799332000400925, 0.20799332000400925, 0.20799332000400925, 0.20799332000400925, 0.20799332000400925, 0.20799332000400925, 0.20799332000400925, 0.20799332000400925, 0.20799332000400925, 0.20799332000400925, 0.20799332000400925, 0.20799332000400925, 0.20799332000400925, 0.20799332000400925, 0.20799332000400925, 0.20799332000400925, 0.20799332000400925, 0.20799332000400925, 0.20799332000400925, 0.20799332000400925, 0.20799332000400925, 0.20799332000400925, 0.20799332000400925, 0.20799332000400925, 0.20799332000400925, 0.20799332000400925, 0.20799332000400925, 0.20799332000400925, 0.20799332000400925, 0.20799332000400925, 0.20799332000400925, 0.20799332000400925, 0.20799332000400925, 0.20799332000400925, 0.20799332000400925, 0.20799332000400925, 0.20799332000400925]
# self.total_L: [2227.452139797216]
# self.total_t: [231]
#  self.iter_bfit: [0.3602072415272086, 0.3267959554069025, 0.3267959554069025, 0.3267959554069025, 0.28544720487207126, 0.26697109548567766, 0.20799332000400925, 0.20799332000400925, 0.20799332000400925, 0.20799332000400925, 0.20799332000400925, 0.20799332000400925, 0.20799332000400925, 0.20799332000400925, 0.20799332000400925, 0.20799332000400925, 0.20799332000400925, 0.20799332000400925, 0.20799332000400925, 0.20799332000400925, 0.20799332000400925, 0.20799332000400925, 0.20799332000400925, 0.20799332000400925, 0.20799332000400925, 0.20799332000400925, 0.20799332000400925, 0.20799332000400925, 0.20799332000400925, 0.20799332000400925, 0.20799332000400925, 0.20799332000400925, 0.20799332000400925, 0.20799332000400925, 0.20799332000400925, 0.20799332000400925, 0.20799332000400925, 0.20799332000400925, 0.20799332000400925, 0.20799332000400925, 0.20799332000400925, 0.20799332000400925, 0.20799332000400925, 0.20799332000400925, 0.20799332000400925, 0.20799332000400925, 0.20799332000400925, 0.20799332000400925, 0.20799332000400925, 0.20799332000400925, 0.20799332000400925, 0.20799332000400925, 0.20799332000400925, 0.20799332000400925, 0.20799332000400925, 0.20799332000400925, 0.20799332000400925, 0.20799332000400925, 0.20799332000400925, 0.20799332000400925, 0.20799332000400925, 0.20799332000400925, 0.20799332000400925, 0.20799332000400925, 0.20799332000400925, 0.20799332000400925, 0.20799332000400925, 0.20799332000400925, 0.20799332000400925, 0.20799332000400925, 0.20799332000400925, 0.20799332000400925, 0.20799332000400925, 0.20799332000400925, 0.20799332000400925, 0.20799332000400925, 0.20799332000400925, 0.20799332000400925, 0.20799332000400925, 0.20799332000400925, 0.20799332000400925, 0.20799332000400925, 0.20799332000400925, 0.20799332000400925, 0.20799332000400925, 0.20799332000400925, 0.20799332000400925, 0.20799332000400925, 0.20799332000400925, 0.20799332000400925, 0.20799332000400925, 0.20799332000400925, 0.20799332000400925, 0.20799332000400925, 0.20799332000400925, 0.20799332000400925, 0.20799332000400925, 0.20799332000400925, 0.20799332000400925, 0.20799332000400925, 0.20799332000400925, 0.20799332000400925, 0.20799332000400925, 0.20799332000400925, 0.20799332000400925, 0.20799332000400925, 0.20799332000400925, 0.20799332000400925, 0.20799332000400925, 0.20799332000400925, 0.20799332000400925, 0.20799332000400925, 0.20799332000400925, 0.20799332000400925, 0.20799332000400925, 0.20799332000400925, 0.20799332000400925, 0.20799332000400925, 0.20799332000400925, 0.20799332000400925, 0.20799332000400925, 0.20799332000400925, 0.20799332000400925, 0.20799332000400925, 0.20799332000400925, 0.20799332000400925, 0.20799332000400925, 0.20799332000400925, 0.20799332000400925, 0.20799332000400925, 0.20799332000400925, 0.20799332000400925, 0.20799332000400925, 0.20799332000400925, 0.20799332000400925, 0.20799332000400925, 0.20799332000400925, 0.20799332000400925, 0.20799332000400925, 0.20799332000400925, 0.20799332000400925, 0.20799332000400925, 0.20799332000400925, 0.20799332000400925, 0.20799332000400925, 0.20799332000400925, 0.20799332000400925, 0.20799332000400925, 0.20799332000400925, 0.20799332000400925, 0.20799332000400925, 0.20799332000400925, 0.20799332000400925, 0.20799332000400925, 0.20799332000400925, 0.20799332000400925, 0.20799332000400925, 0.20799332000400925, 0.20799332000400925, 0.20799332000400925, 0.20799332000400925, 0.20799332000400925, 0.20799332000400925, 0.20799332000400925, 0.20799332000400925, 0.20799332000400925, 0.20799332000400925, 0.20799332000400925, 0.20799332000400925, 0.20799332000400925, 0.20799332000400925, 0.20799332000400925, 0.20799332000400925, 0.20799332000400925, 0.20799332000400925, 0.20799332000400925, 0.20799332000400925, 0.20799332000400925, 0.20799332000400925, 0.20799332000400925, 0.20799332000400925, 0.20799332000400925, 0.20799332000400925, 0.20799332000400925, 0.20799332000400925, 0.20799332000400925, 0.20799332000400925, 0.20799332000400925, 0.20799332000400925, 0.20799332000400925, 0.20799332000400925, 0.20799332000400925, 0.20799332000400925, 0.20799332000400925, 0.20799332000400925, 0.20799332000400925, 0.20799332000400925, 0.20799332000400925, 0.20799332000400925, 0.20799332000400925]
#4
# self.iter_bfit: [0.3858511362364192, 0.2768815953791647, 0.2768815953791647, 0.2768815953791647, 0.2768815953791647, 0.2584041782009854, 0.2584041782009854, 0.2584041782009854, 0.2584041782009854, 0.2584041782009854, 0.2584041782009854, 0.2584041782009854, 0.2584041782009854, 0.2584041782009854, 0.2584041782009854, 0.2584041782009854, 0.2584041782009854, 0.2584041782009854, 0.2584041782009854, 0.2584041782009854, 0.2584041782009854, 0.2584041782009854, 0.2584041782009854, 0.2584041782009854, 0.2584041782009854, 0.2584041782009854, 0.2584041782009854, 0.2584041782009854, 0.2584041782009854, 0.2584041782009854, 0.2584041782009854, 0.2584041782009854, 0.2584041782009854, 0.2584041782009854, 0.2584041782009854, 0.2584041782009854, 0.2584041782009854, 0.2584041782009854, 0.2584041782009854, 0.2584041782009854, 0.2584041782009854, 0.2584041782009854, 0.2584041782009854, 0.2584041782009854, 0.2584041782009854, 0.2584041782009854, 0.2584041782009854, 0.2584041782009854, 0.2584041782009854, 0.2584041782009854, 0.2584041782009854, 0.2584041782009854, 0.2584041782009854, 0.2584041782009854, 0.2584041782009854, 0.2584041782009854, 0.2584041782009854, 0.2584041782009854, 0.2584041782009854, 0.2584041782009854, 0.2584041782009854, 0.2584041782009854, 0.2584041782009854, 0.2584041782009854, 0.2584041782009854, 0.2584041782009854, 0.2584041782009854, 0.2584041782009854, 0.2584041782009854, 0.2584041782009854, 0.2584041782009854, 0.2584041782009854, 0.2584041782009854, 0.2584041782009854, 0.2584041782009854, 0.2584041782009854, 0.2584041782009854, 0.2584041782009854, 0.2584041782009854, 0.2584041782009854, 0.2584041782009854, 0.2584041782009854, 0.2584041782009854, 0.2584041782009854, 0.2584041782009854, 0.2584041782009854, 0.2584041782009854, 0.2584041782009854, 0.2584041782009854, 0.2584041782009854, 0.2584041782009854, 0.2584041782009854, 0.2584041782009854, 0.2584041782009854, 0.2584041782009854, 0.2584041782009854, 0.2584041782009854, 0.2584041782009854, 0.2584041782009854, 0.2584041782009854, 0.2584041782009854, 0.2584041782009854, 0.2584041782009854, 0.2584041782009854, 0.2584041782009854, 0.2584041782009854, 0.2584041782009854, 0.2584041782009854, 0.2584041782009854, 0.2584041782009854, 0.2584041782009854, 0.2584041782009854, 0.2584041782009854, 0.2584041782009854, 0.2584041782009854, 0.2584041782009854, 0.2584041782009854, 0.2584041782009854, 0.2584041782009854, 0.2584041782009854, 0.2584041782009854, 0.2584041782009854, 0.2584041782009854, 0.2584041782009854, 0.2584041782009854, 0.2584041782009854, 0.2584041782009854, 0.2584041782009854, 0.2584041782009854, 0.2584041782009854, 0.2584041782009854, 0.2584041782009854, 0.2584041782009854, 0.2584041782009854, 0.2584041782009854, 0.2584041782009854, 0.2584041782009854, 0.2584041782009854, 0.2584041782009854, 0.2584041782009854, 0.2584041782009854, 0.2584041782009854, 0.2584041782009854, 0.2584041782009854, 0.2584041782009854, 0.2584041782009854, 0.2584041782009854, 0.2584041782009854, 0.2584041782009854, 0.2584041782009854, 0.2584041782009854, 0.2584041782009854, 0.2584041782009854, 0.2584041782009854, 0.2584041782009854, 0.2584041782009854, 0.2584041782009854, 0.2584041782009854, 0.2584041782009854, 0.2584041782009854, 0.2584041782009854, 0.2584041782009854, 0.2584041782009854, 0.2584041782009854, 0.2584041782009854, 0.2584041782009854, 0.2584041782009854, 0.2584041782009854, 0.2584041782009854, 0.2584041782009854, 0.2584041782009854, 0.2584041782009854, 0.2584041782009854, 0.2584041782009854, 0.2584041782009854, 0.2584041782009854, 0.2584041782009854, 0.2584041782009854, 0.2584041782009854, 0.2584041782009854, 0.2584041782009854, 0.2584041782009854, 0.2584041782009854, 0.2584041782009854, 0.2584041782009854, 0.2584041782009854, 0.2584041782009854, 0.2584041782009854, 0.2584041782009854, 0.2584041782009854, 0.2584041782009854, 0.2584041782009854, 0.2584041782009854, 0.2584041782009854, 0.2584041782009854, 0.2584041782009854, 0.2584041782009854, 0.2584041782009854, 0.2584041782009854, 0.2584041782009854]
# self.total_L: [4401.19419664346]
# self.total_t: [282.7661978090485]
#5
#  self.iter_bfit: [0.30677091026416586, 0.30677091026416586, 0.22197909971079566, 0.22197909971079566, 0.22197909971079566, 0.22197909971079566, 0.22197909971079566, 0.19657170381782502, 0.19657170381782502, 0.19657170381782502, 0.19657170381782502, 0.17191734093384473, 0.17191734093384473, 0.17191734093384473, 0.17191734093384473, 0.17191734093384473, 0.17191734093384473, 0.17191734093384473, 0.17191734093384473, 0.17191734093384473, 0.17191734093384473, 0.17191734093384473, 0.17191734093384473, 0.17191734093384473, 0.17191734093384473, 0.17191734093384473, 0.17191734093384473, 0.17191734093384473, 0.17191734093384473, 0.17191734093384473, 0.17191734093384473, 0.17191734093384473, 0.17191734093384473, 0.17191734093384473, 0.17191734093384473, 0.17191734093384473, 0.17191734093384473, 0.17191734093384473, 0.17191734093384473, 0.17191734093384473, 0.17191734093384473, 0.17191734093384473, 0.17191734093384473, 0.17191734093384473, 0.17191734093384473, 0.17191734093384473, 0.17191734093384473, 0.17191734093384473, 0.17191734093384473, 0.17191734093384473, 0.17191734093384473, 0.17191734093384473, 0.17191734093384473, 0.17191734093384473, 0.17191734093384473, 0.17191734093384473, 0.17191734093384473, 0.17191734093384473, 0.17191734093384473, 0.17191734093384473, 0.17191734093384473, 0.17191734093384473, 0.17191734093384473, 0.17191734093384473, 0.17191734093384473, 0.17191734093384473, 0.17191734093384473, 0.17191734093384473, 0.17191734093384473, 0.17191734093384473, 0.17191734093384473, 0.17191734093384473, 0.17191734093384473, 0.17191734093384473, 0.17191734093384473, 0.17191734093384473, 0.17191734093384473, 0.17191734093384473, 0.17191734093384473, 0.17191734093384473, 0.17191734093384473, 0.17191734093384473, 0.17191734093384473, 0.17191734093384473, 0.17191734093384473, 0.17191734093384473, 0.17191734093384473, 0.17191734093384473, 0.17191734093384473, 0.17191734093384473, 0.17191734093384473, 0.17191734093384473, 0.17191734093384473, 0.17191734093384473, 0.17191734093384473, 0.17191734093384473, 0.17191734093384473, 0.17191734093384473, 0.17191734093384473, 0.17191734093384473, 0.17191734093384473, 0.17191734093384473, 0.17191734093384473, 0.17191734093384473, 0.17191734093384473, 0.17191734093384473, 0.17191734093384473, 0.17191734093384473, 0.17191734093384473, 0.17191734093384473, 0.17191734093384473, 0.17191734093384473, 0.17191734093384473, 0.17191734093384473, 0.17191734093384473, 0.17191734093384473, 0.17191734093384473, 0.17191734093384473, 0.17191734093384473, 0.17191734093384473, 0.17191734093384473, 0.17191734093384473, 0.17191734093384473, 0.17191734093384473, 0.17191734093384473, 0.17191734093384473, 0.17191734093384473, 0.17191734093384473, 0.17191734093384473, 0.17191734093384473, 0.17191734093384473, 0.17191734093384473, 0.17191734093384473, 0.17191734093384473, 0.17191734093384473, 0.17191734093384473, 0.17191734093384473, 0.17191734093384473, 0.17191734093384473, 0.17191734093384473, 0.17191734093384473, 0.17191734093384473, 0.17191734093384473, 0.17191734093384473, 0.17191734093384473, 0.17191734093384473, 0.17191734093384473, 0.17191734093384473, 0.17191734093384473, 0.17191734093384473, 0.17191734093384473, 0.17191734093384473, 0.17191734093384473, 0.17191734093384473, 0.17191734093384473, 0.17191734093384473, 0.17191734093384473, 0.17191734093384473, 0.17191734093384473, 0.17191734093384473, 0.17191734093384473, 0.17191734093384473, 0.17191734093384473, 0.17191734093384473, 0.17191734093384473, 0.17191734093384473, 0.17191734093384473, 0.17191734093384473, 0.17191734093384473, 0.17191734093384473, 0.17191734093384473, 0.17191734093384473, 0.17191734093384473, 0.17191734093384473, 0.17191734093384473, 0.17191734093384473, 0.17191734093384473, 0.17191734093384473, 0.17191734093384473, 0.17191734093384473, 0.17191734093384473, 0.17191734093384473, 0.17191734093384473, 0.17191734093384473, 0.17191734093384473, 0.17191734093384473, 0.17191734093384473, 0.17191734093384473, 0.17191734093384473, 0.17191734093384473, 0.17191734093384473, 0.17191734093384473, 0.17191734093384473, 0.17191734093384473, 0.17191734093384473, 0.17191734093384473, 0.17191734093384473, 0.17191734093384473, 0.17191734093384473, 0.17191734093384473]
# self.total_L: [2554.0117492708728]
# self.total_t: [277]
#  self.iter_bfit: [0.30677091026416586, 0.30677091026416586, 0.22197909971079566, 0.22197909971079566, 0.22197909971079566, 0.22197909971079566, 0.22197909971079566, 0.19657170381782502, 0.19657170381782502, 0.19657170381782502, 0.19657170381782502, 0.17191734093384473, 0.17191734093384473, 0.17191734093384473, 0.17191734093384473, 0.17191734093384473, 0.17191734093384473, 0.17191734093384473, 0.17191734093384473, 0.17191734093384473, 0.17191734093384473, 0.17191734093384473, 0.17191734093384473, 0.17191734093384473, 0.17191734093384473, 0.17191734093384473, 0.17191734093384473, 0.17191734093384473, 0.17191734093384473, 0.17191734093384473, 0.17191734093384473, 0.17191734093384473, 0.17191734093384473, 0.17191734093384473, 0.17191734093384473, 0.17191734093384473, 0.17191734093384473, 0.17191734093384473, 0.17191734093384473, 0.17191734093384473, 0.17191734093384473, 0.17191734093384473, 0.17191734093384473, 0.17191734093384473, 0.17191734093384473, 0.17191734093384473, 0.17191734093384473, 0.17191734093384473, 0.17191734093384473, 0.17191734093384473, 0.17191734093384473, 0.17191734093384473, 0.17191734093384473, 0.17191734093384473, 0.17191734093384473, 0.17191734093384473, 0.17191734093384473, 0.17191734093384473, 0.17191734093384473, 0.17191734093384473, 0.17191734093384473, 0.17191734093384473, 0.17191734093384473, 0.17191734093384473, 0.17191734093384473, 0.17191734093384473, 0.17191734093384473, 0.17191734093384473, 0.17191734093384473, 0.17191734093384473, 0.17191734093384473, 0.17191734093384473, 0.17191734093384473, 0.17191734093384473, 0.17191734093384473, 0.17191734093384473, 0.17191734093384473, 0.17191734093384473, 0.17191734093384473, 0.17191734093384473, 0.17191734093384473, 0.17191734093384473, 0.17191734093384473, 0.17191734093384473, 0.17191734093384473, 0.17191734093384473, 0.17191734093384473, 0.17191734093384473, 0.17191734093384473, 0.17191734093384473, 0.17191734093384473, 0.17191734093384473, 0.17191734093384473, 0.17191734093384473, 0.17191734093384473, 0.17191734093384473, 0.17191734093384473, 0.17191734093384473, 0.17191734093384473, 0.17191734093384473, 0.17191734093384473, 0.17191734093384473, 0.17191734093384473, 0.17191734093384473, 0.17191734093384473, 0.17191734093384473, 0.17191734093384473, 0.17191734093384473, 0.17191734093384473, 0.17191734093384473, 0.17191734093384473, 0.17191734093384473, 0.17191734093384473, 0.17191734093384473, 0.17191734093384473, 0.17191734093384473, 0.17191734093384473, 0.17191734093384473, 0.17191734093384473, 0.17191734093384473, 0.17191734093384473, 0.17191734093384473, 0.17191734093384473, 0.17191734093384473, 0.17191734093384473, 0.17191734093384473, 0.17191734093384473, 0.17191734093384473, 0.17191734093384473, 0.17191734093384473, 0.17191734093384473, 0.17191734093384473, 0.17191734093384473, 0.17191734093384473, 0.17191734093384473, 0.17191734093384473, 0.17191734093384473, 0.17191734093384473, 0.17191734093384473, 0.17191734093384473, 0.17191734093384473, 0.17191734093384473, 0.17191734093384473, 0.17191734093384473, 0.17191734093384473, 0.17191734093384473, 0.17191734093384473, 0.17191734093384473, 0.17191734093384473, 0.17191734093384473, 0.17191734093384473, 0.17191734093384473, 0.17191734093384473, 0.17191734093384473, 0.17191734093384473, 0.17191734093384473, 0.17191734093384473, 0.17191734093384473, 0.17191734093384473, 0.17191734093384473, 0.17191734093384473, 0.17191734093384473, 0.17191734093384473, 0.17191734093384473, 0.17191734093384473, 0.17191734093384473, 0.17191734093384473, 0.17191734093384473, 0.17191734093384473, 0.17191734093384473, 0.17191734093384473, 0.17191734093384473, 0.17191734093384473, 0.17191734093384473, 0.17191734093384473, 0.17191734093384473, 0.17191734093384473, 0.17191734093384473, 0.17191734093384473, 0.17191734093384473, 0.17191734093384473, 0.17191734093384473, 0.17191734093384473, 0.17191734093384473, 0.17191734093384473, 0.17191734093384473, 0.17191734093384473, 0.17191734093384473, 0.17191734093384473, 0.17191734093384473, 0.17191734093384473, 0.17191734093384473, 0.17191734093384473, 0.17191734093384473, 0.17191734093384473, 0.17191734093384473, 0.17191734093384473, 0.17191734093384473, 0.17191734093384473, 0.17191734093384473]
#
#########################################s1
#  self.iter_bfit: [0.33147758146371925, 0.33147758146371925, 0.3162819099777019, 0.3162819099777019, 0.3162819099777019, 0.2869402909757225, 0.2869402909757225, 0.2869402909757225, 0.2557979402918632, 0.2557979402918632, 0.2557979402918632, 0.2557979402918632, 0.2557979402918632, 0.2557979402918632, 0.2557979402918632, 0.2557979402918632, 0.2557979402918632, 0.2557979402918632, 0.2557979402918632, 0.2557979402918632, 0.2557979402918632, 0.2557979402918632, 0.2557979402918632, 0.2557979402918632, 0.2557979402918632, 0.2557979402918632, 0.2557979402918632, 0.2557979402918632, 0.2557979402918632, 0.2557979402918632, 0.2557979402918632, 0.2557979402918632, 0.2557979402918632, 0.2557979402918632, 0.2557979402918632, 0.2557979402918632, 0.2557979402918632, 0.2557979402918632, 0.2557979402918632, 0.2557979402918632, 0.2557979402918632, 0.2557979402918632, 0.2557979402918632, 0.2557979402918632, 0.2557979402918632, 0.2557979402918632, 0.2557979402918632, 0.2557979402918632, 0.2557979402918632, 0.2557979402918632, 0.2557979402918632, 0.2557979402918632, 0.2557979402918632, 0.2557979402918632, 0.2557979402918632, 0.2557979402918632, 0.2557979402918632, 0.2557979402918632, 0.2557979402918632, 0.2557979402918632, 0.2557979402918632, 0.2557979402918632, 0.2557979402918632, 0.2557979402918632, 0.2557979402918632, 0.2557979402918632, 0.2557979402918632, 0.2557979402918632, 0.2557979402918632, 0.2557979402918632, 0.2557979402918632, 0.2557979402918632, 0.2557979402918632, 0.2557979402918632, 0.2557979402918632, 0.2557979402918632, 0.2557979402918632, 0.2557979402918632, 0.2557979402918632, 0.2557979402918632, 0.2557979402918632, 0.2557979402918632, 0.2557979402918632, 0.2557979402918632, 0.2557979402918632, 0.2557979402918632, 0.2557979402918632, 0.2557979402918632, 0.2557979402918632, 0.2557979402918632, 0.2557979402918632, 0.2557979402918632, 0.2557979402918632, 0.2557979402918632, 0.2557979402918632, 0.2557979402918632, 0.2557979402918632, 0.2557979402918632, 0.2557979402918632, 0.2557979402918632, 0.2557979402918632, 0.2557979402918632, 0.2557979402918632, 0.2557979402918632, 0.2557979402918632, 0.2557979402918632, 0.2557979402918632, 0.2557979402918632, 0.2557979402918632, 0.2557979402918632, 0.2557979402918632, 0.2557979402918632, 0.2557979402918632, 0.2557979402918632, 0.2557979402918632, 0.2557979402918632, 0.2557979402918632, 0.2557979402918632, 0.2557979402918632, 0.2557979402918632, 0.2557979402918632, 0.2557979402918632, 0.2557979402918632, 0.2557979402918632, 0.2557979402918632, 0.2557979402918632, 0.2557979402918632, 0.2557979402918632, 0.2557979402918632, 0.2557979402918632, 0.2557979402918632, 0.2557979402918632, 0.2557979402918632, 0.2557979402918632, 0.2557979402918632, 0.2557979402918632, 0.2557979402918632, 0.2557979402918632, 0.2557979402918632, 0.2557979402918632, 0.2557979402918632, 0.2557979402918632, 0.2557979402918632, 0.2557979402918632, 0.2557979402918632, 0.2557979402918632, 0.2557979402918632, 0.2557979402918632, 0.2557979402918632, 0.2557979402918632, 0.2557979402918632, 0.2557979402918632, 0.2557979402918632, 0.2557979402918632, 0.2557979402918632, 0.2557979402918632, 0.2557979402918632, 0.2557979402918632, 0.2557979402918632, 0.2557979402918632, 0.2557979402918632, 0.2557979402918632, 0.2557979402918632, 0.2557979402918632, 0.2557979402918632, 0.2557979402918632, 0.2557979402918632, 0.2557979402918632, 0.2557979402918632, 0.2557979402918632, 0.2557979402918632, 0.2557979402918632, 0.2557979402918632, 0.2557979402918632, 0.2557979402918632, 0.2557979402918632, 0.2557979402918632, 0.2557979402918632, 0.2557979402918632, 0.2557979402918632, 0.2557979402918632, 0.2557979402918632, 0.2557979402918632, 0.2557979402918632, 0.2557979402918632, 0.2557979402918632, 0.2557979402918632, 0.2557979402918632, 0.2557979402918632, 0.2557979402918632, 0.2557979402918632, 0.2557979402918632, 0.2557979402918632, 0.2557979402918632, 0.2557979402918632, 0.2557979402918632, 0.2557979402918632, 0.2557979402918632, 0.2557979402918632, 0.2557979402918632]
# self.total_L: [1952.0419679764475, 3919.2194903938775, 4672.256241252769, 5418.944575677388, 1930.4949495337285]
# self.total_t: [147.0056214553927, 165, 183, 257, 294.841064076696]

# self.iter_bfit: [0.38946992314667656, 0.35967703363624254, 0.35967703363624254, 0.3581346093845637, 0.32157375302105606, 0.3030814456875691, 0.2900655886094807, 0.2900655886094807, 0.28688457698029635, 0.28310516966970933, 0.2702691511986392, 0.2702691511986392, 0.26280801095441336, 0.26280801095441336, 0.26280801095441336, 0.26280801095441336, 0.26280801095441336, 0.26280801095441336, 0.26280801095441336, 0.26280801095441336, 0.26280801095441336, 0.26280801095441336, 0.26280801095441336, 0.26280801095441336, 0.26280801095441336, 0.26280801095441336, 0.26280801095441336, 0.26280801095441336, 0.26280801095441336, 0.26280801095441336, 0.26280801095441336, 0.26280801095441336, 0.26280801095441336, 0.26280801095441336, 0.26280801095441336, 0.26280801095441336, 0.26280801095441336, 0.26280801095441336, 0.26280801095441336, 0.26280801095441336, 0.26280801095441336, 0.26280801095441336, 0.26280801095441336, 0.26280801095441336, 0.26280801095441336, 0.26280801095441336, 0.26280801095441336, 0.26280801095441336, 0.26280801095441336, 0.26280801095441336, 0.26280801095441336, 0.26280801095441336, 0.26280801095441336, 0.26280801095441336, 0.26280801095441336, 0.26280801095441336, 0.26280801095441336, 0.26280801095441336, 0.26280801095441336, 0.26280801095441336, 0.26280801095441336, 0.26280801095441336, 0.26280801095441336, 0.26280801095441336, 0.26280801095441336, 0.26280801095441336, 0.26280801095441336, 0.26280801095441336, 0.26280801095441336, 0.26280801095441336, 0.26280801095441336, 0.26280801095441336, 0.26280801095441336, 0.26280801095441336, 0.26280801095441336, 0.26280801095441336, 0.26280801095441336, 0.26280801095441336, 0.26280801095441336, 0.26280801095441336, 0.26280801095441336, 0.26280801095441336, 0.26280801095441336, 0.26280801095441336, 0.26280801095441336, 0.26280801095441336, 0.26280801095441336, 0.26280801095441336, 0.26280801095441336, 0.26280801095441336, 0.26280801095441336, 0.26280801095441336, 0.26280801095441336, 0.26280801095441336, 0.26280801095441336, 0.26280801095441336, 0.26280801095441336, 0.26280801095441336, 0.26280801095441336, 0.26280801095441336, 0.26280801095441336, 0.26280801095441336, 0.26280801095441336, 0.26280801095441336, 0.26280801095441336, 0.26280801095441336, 0.26280801095441336, 0.26280801095441336, 0.26280801095441336, 0.26280801095441336, 0.26280801095441336, 0.26280801095441336, 0.26280801095441336, 0.26280801095441336, 0.26280801095441336, 0.26280801095441336, 0.26280801095441336, 0.26280801095441336, 0.26280801095441336, 0.26280801095441336, 0.26280801095441336, 0.26280801095441336, 0.26280801095441336, 0.26280801095441336, 0.26280801095441336, 0.26280801095441336, 0.26280801095441336, 0.26280801095441336, 0.26280801095441336, 0.26280801095441336, 0.26280801095441336, 0.26280801095441336, 0.26280801095441336, 0.26280801095441336, 0.26280801095441336, 0.26280801095441336, 0.26280801095441336, 0.26280801095441336, 0.26280801095441336, 0.26280801095441336, 0.26280801095441336, 0.26280801095441336, 0.26280801095441336, 0.26280801095441336, 0.26280801095441336, 0.26280801095441336, 0.26280801095441336, 0.26280801095441336, 0.26280801095441336, 0.26280801095441336, 0.26280801095441336, 0.26280801095441336, 0.26280801095441336, 0.26280801095441336, 0.26280801095441336, 0.26280801095441336, 0.26280801095441336, 0.26280801095441336, 0.26280801095441336, 0.26280801095441336, 0.26280801095441336, 0.26280801095441336, 0.26280801095441336, 0.26280801095441336, 0.26280801095441336, 0.26280801095441336, 0.26280801095441336, 0.26280801095441336, 0.26280801095441336, 0.26280801095441336, 0.26280801095441336, 0.26280801095441336, 0.26280801095441336, 0.26280801095441336, 0.26280801095441336, 0.26280801095441336, 0.26280801095441336, 0.26280801095441336, 0.26280801095441336, 0.26280801095441336, 0.26280801095441336, 0.26280801095441336, 0.26280801095441336, 0.26280801095441336, 0.26280801095441336, 0.26280801095441336, 0.26280801095441336, 0.26280801095441336, 0.26280801095441336, 0.26280801095441336, 0.26280801095441336, 0.26280801095441336, 0.26280801095441336, 0.26280801095441336, 0.26280801095441336, 0.26280801095441336, 0.26280801095441336, 0.26280801095441336, 0.26280801095441336, 0.26280801095441336]
# self.total_L: [3348.518835628379, 2473.413532334885, 2909.615278279035, 3714.231874020884, 2192.476202392046]
# self.total_t: [160.9904016124547, 200.97310986963208, 200, 213, 281.63605479182706]

# self.iter_bfit: [0.30344351743242437, 0.30344351743242437, 0.30344351743242437, 0.2701363722305628, 0.262178697217349, 0.262178697217349, 0.262178697217349, 0.262178697217349, 0.262178697217349, 0.262178697217349, 0.262178697217349, 0.262178697217349, 0.262178697217349, 0.262178697217349, 0.262178697217349, 0.262178697217349, 0.262178697217349, 0.262178697217349, 0.262178697217349, 0.262178697217349, 0.262178697217349, 0.262178697217349, 0.262178697217349, 0.262178697217349, 0.262178697217349, 0.262178697217349, 0.262178697217349, 0.262178697217349, 0.262178697217349, 0.262178697217349, 0.262178697217349, 0.262178697217349, 0.262178697217349, 0.262178697217349, 0.262178697217349, 0.262178697217349, 0.262178697217349, 0.262178697217349, 0.262178697217349, 0.262178697217349, 0.262178697217349, 0.262178697217349, 0.262178697217349, 0.262178697217349, 0.262178697217349, 0.262178697217349, 0.262178697217349, 0.262178697217349, 0.262178697217349, 0.262178697217349, 0.262178697217349, 0.262178697217349, 0.262178697217349, 0.262178697217349, 0.262178697217349, 0.262178697217349, 0.262178697217349, 0.262178697217349, 0.262178697217349, 0.262178697217349, 0.262178697217349, 0.262178697217349, 0.262178697217349, 0.262178697217349, 0.262178697217349, 0.262178697217349, 0.262178697217349, 0.262178697217349, 0.262178697217349, 0.262178697217349, 0.262178697217349, 0.262178697217349, 0.262178697217349, 0.262178697217349, 0.262178697217349, 0.262178697217349, 0.262178697217349, 0.262178697217349, 0.262178697217349, 0.262178697217349, 0.262178697217349, 0.262178697217349, 0.262178697217349, 0.262178697217349, 0.262178697217349, 0.262178697217349, 0.262178697217349, 0.262178697217349, 0.262178697217349, 0.262178697217349, 0.262178697217349, 0.262178697217349, 0.262178697217349, 0.262178697217349, 0.262178697217349, 0.262178697217349, 0.262178697217349, 0.262178697217349, 0.262178697217349, 0.262178697217349, 0.262178697217349, 0.262178697217349, 0.262178697217349, 0.262178697217349, 0.262178697217349, 0.262178697217349, 0.262178697217349, 0.262178697217349, 0.262178697217349, 0.262178697217349, 0.262178697217349, 0.262178697217349, 0.262178697217349, 0.262178697217349, 0.262178697217349, 0.262178697217349, 0.262178697217349, 0.262178697217349, 0.262178697217349, 0.262178697217349, 0.262178697217349, 0.262178697217349, 0.262178697217349, 0.262178697217349, 0.262178697217349, 0.262178697217349, 0.262178697217349, 0.262178697217349, 0.262178697217349, 0.262178697217349, 0.262178697217349, 0.262178697217349, 0.262178697217349, 0.262178697217349, 0.262178697217349, 0.262178697217349, 0.262178697217349, 0.262178697217349, 0.262178697217349, 0.262178697217349, 0.262178697217349, 0.262178697217349, 0.262178697217349, 0.262178697217349, 0.262178697217349, 0.262178697217349, 0.262178697217349, 0.262178697217349, 0.262178697217349, 0.262178697217349, 0.262178697217349, 0.262178697217349, 0.262178697217349, 0.262178697217349, 0.262178697217349, 0.262178697217349, 0.262178697217349, 0.262178697217349, 0.262178697217349, 0.262178697217349, 0.262178697217349, 0.262178697217349, 0.262178697217349, 0.262178697217349, 0.262178697217349, 0.262178697217349, 0.262178697217349, 0.262178697217349, 0.262178697217349, 0.262178697217349, 0.262178697217349, 0.262178697217349, 0.262178697217349, 0.262178697217349, 0.262178697217349, 0.262178697217349, 0.262178697217349, 0.262178697217349, 0.262178697217349, 0.262178697217349, 0.262178697217349, 0.262178697217349, 0.262178697217349, 0.262178697217349, 0.262178697217349, 0.262178697217349, 0.262178697217349, 0.262178697217349, 0.262178697217349, 0.262178697217349, 0.262178697217349, 0.262178697217349, 0.262178697217349, 0.262178697217349, 0.262178697217349, 0.262178697217349, 0.262178697217349, 0.262178697217349, 0.262178697217349, 0.262178697217349]
# self.total_L: [2549.8545125330024, 3233.38707939519, 1270.1953720103716, 3672.101998758418, 4186.212427480782]
# self.total_t: [157, 195.83376248741308, 183.2279509139123, 265.9255687556617, 259]


####s3
# self.total_L: [3595.763194905168, 1078.8880353120371, 1065.5262798211231, 1583.9277202012656, 4014.604590412166]
# self.total_t: [140.45539259675041, 267.6481837905734, 218.58301511012033, 236.60194436870037, 295.6866157753964]
# fitness2: [0.29754691948601386, 0.27686019666189027, 0.2435650397740237, 0.23804737643233798, 0.23804737643233798, 0.22530762025470416, 0.22530762025470416, 0.22530762025470416, 0.22530762025470416, 0.22530762025470416, 0.22530762025470416, 0.20254250799054843, 0.20254250799054843, 0.20254250799054843, 0.20254250799054843, 0.20254250799054843, 0.20254250799054843, 0.20254250799054843, 0.20254250799054843, 0.20254250799054843, 0.20254250799054843, 0.20254250799054843, 0.20254250799054843, 0.20254250799054843, 0.20254250799054843, 0.20254250799054843, 0.20254250799054843, 0.20254250799054843, 0.20254250799054843, 0.20254250799054843, 0.20254250799054843, 0.20254250799054843, 0.20254250799054843, 0.20254250799054843, 0.20254250799054843, 0.20254250799054843, 0.20254250799054843, 0.20254250799054843, 0.20254250799054843, 0.20254250799054843, 0.20254250799054843, 0.20254250799054843, 0.20254250799054843, 0.20254250799054843, 0.20254250799054843, 0.20254250799054843, 0.20254250799054843, 0.20254250799054843, 0.20254250799054843, 0.20254250799054843, 0.20254250799054843, 0.20254250799054843, 0.20254250799054843, 0.20254250799054843, 0.20254250799054843, 0.20254250799054843, 0.20254250799054843, 0.20254250799054843, 0.20254250799054843, 0.20254250799054843, 0.20254250799054843, 0.20254250799054843, 0.20254250799054843, 0.20254250799054843, 0.20254250799054843, 0.20254250799054843, 0.20254250799054843, 0.20254250799054843, 0.20254250799054843, 0.20254250799054843, 0.20254250799054843, 0.20254250799054843, 0.20254250799054843, 0.20254250799054843, 0.20254250799054843, 0.20254250799054843, 0.20254250799054843, 0.20254250799054843, 0.20254250799054843, 0.20254250799054843, 0.20254250799054843, 0.20254250799054843, 0.20254250799054843, 0.20254250799054843, 0.20254250799054843, 0.20254250799054843, 0.20254250799054843, 0.20254250799054843, 0.20254250799054843, 0.20254250799054843, 0.20254250799054843, 0.20254250799054843, 0.20254250799054843, 0.20254250799054843, 0.20254250799054843, 0.20254250799054843, 0.20254250799054843, 0.20254250799054843, 0.20254250799054843, 0.20254250799054843, 0.20254250799054843, 0.20254250799054843, 0.20254250799054843, 0.20254250799054843, 0.20254250799054843, 0.20254250799054843, 0.20254250799054843, 0.20254250799054843, 0.20254250799054843, 0.20254250799054843, 0.20254250799054843, 0.20254250799054843, 0.20254250799054843, 0.20254250799054843, 0.20254250799054843, 0.20254250799054843, 0.20254250799054843, 0.20254250799054843, 0.20254250799054843, 0.20254250799054843]
#
# self.iter_bfit: [0.34499566184418207, 0.3101320694472533, 0.3101320694472533, 0.2991906255169325, 0.2991906255169325, 0.29417927247021325, 0.23723966723025483, 0.23723966723025483, 0.23723966723025483, 0.23723966723025483, 0.23723966723025483, 0.23723966723025483, 0.23723966723025483, 0.23723966723025483, 0.23723966723025483, 0.23723966723025483, 0.23723966723025483, 0.23723966723025483, 0.23723966723025483, 0.23723966723025483, 0.23723966723025483, 0.23723966723025483, 0.23723966723025483, 0.23723966723025483, 0.23723966723025483, 0.23723966723025483, 0.23723966723025483, 0.23723966723025483, 0.23723966723025483, 0.23723966723025483, 0.23723966723025483, 0.23723966723025483, 0.23723966723025483, 0.23723966723025483, 0.23723966723025483, 0.23723966723025483, 0.23723966723025483, 0.23723966723025483, 0.23723966723025483, 0.23723966723025483, 0.23723966723025483, 0.23723966723025483, 0.23723966723025483, 0.23723966723025483, 0.23723966723025483, 0.23723966723025483, 0.23723966723025483, 0.23723966723025483, 0.23723966723025483, 0.23723966723025483, 0.23723966723025483, 0.23723966723025483, 0.23723966723025483, 0.23723966723025483, 0.23723966723025483, 0.23723966723025483, 0.23723966723025483, 0.23723966723025483, 0.23723966723025483, 0.23723966723025483, 0.23723966723025483, 0.23723966723025483, 0.23723966723025483, 0.23723966723025483, 0.23723966723025483, 0.23723966723025483, 0.23723966723025483, 0.23723966723025483, 0.23723966723025483, 0.23723966723025483, 0.23723966723025483, 0.23723966723025483, 0.23723966723025483, 0.23723966723025483, 0.23723966723025483, 0.23723966723025483, 0.23723966723025483, 0.23723966723025483, 0.23723966723025483, 0.23723966723025483, 0.23723966723025483, 0.23723966723025483, 0.23723966723025483, 0.23723966723025483, 0.23723966723025483, 0.23723966723025483, 0.23723966723025483, 0.23723966723025483, 0.23723966723025483, 0.23723966723025483, 0.23723966723025483, 0.23723966723025483, 0.23723966723025483, 0.23723966723025483, 0.23723966723025483, 0.23723966723025483, 0.23723966723025483, 0.23723966723025483, 0.23723966723025483, 0.23723966723025483, 0.23723966723025483, 0.23723966723025483, 0.23723966723025483, 0.23723966723025483, 0.23723966723025483, 0.23723966723025483, 0.23723966723025483, 0.23723966723025483, 0.23723966723025483, 0.23723966723025483, 0.23723966723025483, 0.23723966723025483, 0.23723966723025483, 0.23723966723025483, 0.23723966723025483, 0.23723966723025483, 0.23723966723025483, 0.23723966723025483, 0.23723966723025483, 0.23723966723025483]
# self.total_L: [793.2840664537741, 1619.7336700619219, 3142.5877126344753, 2119.1942101251398, 5570.858635285604]
# self.total_t: [168.77410548118667, 209.97310986963208, 246.9574767943682, 313, 269.8625170017478]
#  self.iter_bfit: [0.2919800089900215, 0.2919800089900215, 0.2919800089900215, 0.28248702344978255, 0.28248702344978255, 0.28248702344978255, 0.28248702344978255, 0.28248702344978255, 0.28248702344978255, 0.28248702344978255, 0.28248702344978255, 0.28248702344978255, 0.28248702344978255, 0.28248702344978255, 0.28248702344978255, 0.28248702344978255, 0.28248702344978255, 0.28248702344978255, 0.28248702344978255, 0.28248702344978255, 0.28248702344978255, 0.28248702344978255, 0.28248702344978255, 0.28248702344978255, 0.28248702344978255, 0.28248702344978255, 0.28248702344978255, 0.28248702344978255, 0.28248702344978255, 0.28248702344978255, 0.28248702344978255, 0.28248702344978255, 0.28248702344978255, 0.28248702344978255, 0.28248702344978255, 0.28248702344978255, 0.28248702344978255, 0.28248702344978255, 0.28248702344978255, 0.28248702344978255, 0.28248702344978255, 0.28248702344978255, 0.28248702344978255, 0.28248702344978255, 0.28248702344978255, 0.28248702344978255, 0.28248702344978255, 0.28248702344978255, 0.28248702344978255, 0.28248702344978255, 0.28248702344978255, 0.28248702344978255, 0.28248702344978255, 0.28248702344978255, 0.28248702344978255, 0.28248702344978255, 0.28248702344978255, 0.28248702344978255, 0.28248702344978255, 0.28248702344978255, 0.28248702344978255, 0.28248702344978255, 0.28248702344978255, 0.28248702344978255, 0.28248702344978255, 0.28248702344978255, 0.28248702344978255, 0.28248702344978255, 0.28248702344978255, 0.28248702344978255, 0.28248702344978255, 0.28248702344978255, 0.28248702344978255, 0.28248702344978255, 0.28248702344978255, 0.28248702344978255, 0.28248702344978255, 0.28248702344978255, 0.28248702344978255, 0.28248702344978255, 0.28248702344978255, 0.28248702344978255, 0.28248702344978255, 0.28248702344978255, 0.28248702344978255, 0.28248702344978255, 0.28248702344978255, 0.28248702344978255, 0.28248702344978255, 0.28248702344978255, 0.28248702344978255, 0.28248702344978255, 0.28248702344978255, 0.28248702344978255, 0.28248702344978255, 0.28248702344978255, 0.28248702344978255, 0.28248702344978255, 0.28248702344978255, 0.28248702344978255, 0.28248702344978255, 0.28248702344978255, 0.28248702344978255, 0.28248702344978255, 0.28248702344978255, 0.28248702344978255, 0.28248702344978255, 0.28248702344978255, 0.28248702344978255, 0.28248702344978255, 0.28248702344978255, 0.28248702344978255, 0.28248702344978255, 0.28248702344978255, 0.28248702344978255, 0.28248702344978255, 0.28248702344978255, 0.28248702344978255, 0.28248702344978255, 0.28248702344978255]
# self.total_L: [2003.2409898020285, 3577.333882046417, 3214.5666796068513, 9377.930448129982, 4584.395711078147]
# self.total_t: [168.71009006308537, 231.9542346750518, 243.06961672235414, 197.9035547475435, 429.3708721823937]
#  self.iter_bfit: [0.32352684985670344, 0.32352684985670344, 0.32352684985670344, 0.31602460694499923, 0.2920146858612199, 0.14485811864821552, 0.14485811864821552, 0.14485811864821552, 0.14485811864821552, 0.14485811864821552, 0.14485811864821552, 0.14485811864821552, 0.14485811864821552, 0.14485811864821552, 0.14485811864821552, 0.14485811864821552, 0.14485811864821552, 0.14485811864821552, 0.14485811864821552, 0.14485811864821552, 0.14485811864821552, 0.14485811864821552, 0.14485811864821552, 0.14485811864821552, 0.14485811864821552, 0.14485811864821552, 0.14485811864821552, 0.14485811864821552, 0.14485811864821552, 0.14485811864821552, 0.14485811864821552, 0.14485811864821552, 0.14485811864821552, 0.14485811864821552, 0.14485811864821552, 0.14485811864821552, 0.14485811864821552, 0.14485811864821552, 0.14485811864821552, 0.14485811864821552, 0.14485811864821552, 0.14485811864821552, 0.14485811864821552, 0.14485811864821552, 0.14485811864821552, 0.14485811864821552, 0.14485811864821552, 0.14485811864821552, 0.14485811864821552, 0.14485811864821552, 0.14485811864821552, 0.14485811864821552, 0.14485811864821552, 0.14485811864821552, 0.14485811864821552, 0.14485811864821552, 0.14485811864821552, 0.14485811864821552, 0.14485811864821552, 0.14485811864821552, 0.14485811864821552, 0.14485811864821552, 0.14485811864821552, 0.14485811864821552, 0.14485811864821552, 0.14485811864821552, 0.14485811864821552, 0.14485811864821552, 0.14485811864821552, 0.14485811864821552, 0.14485811864821552, 0.14485811864821552, 0.14485811864821552, 0.14485811864821552, 0.14485811864821552, 0.14485811864821552, 0.14485811864821552, 0.14485811864821552, 0.14485811864821552, 0.14485811864821552, 0.14485811864821552, 0.14485811864821552, 0.14485811864821552, 0.14485811864821552, 0.14485811864821552, 0.14485811864821552, 0.14485811864821552, 0.14485811864821552, 0.14485811864821552, 0.14485811864821552, 0.14485811864821552, 0.14485811864821552, 0.14485811864821552, 0.14485811864821552, 0.14485811864821552, 0.14485811864821552, 0.14485811864821552, 0.14485811864821552, 0.14485811864821552, 0.14485811864821552, 0.14485811864821552, 0.14485811864821552, 0.14485811864821552, 0.14485811864821552, 0.14485811864821552, 0.14485811864821552, 0.14485811864821552, 0.14485811864821552, 0.14485811864821552, 0.14485811864821552, 0.14485811864821552, 0.14485811864821552, 0.14485811864821552, 0.14485811864821552, 0.14485811864821552, 0.14485811864821552, 0.14485811864821552, 0.14485811864821552, 0.14485811864821552, 0.14485811864821552]
# self.total_L: [2827.227353731923, 1393.7390671058831, 2739.863940140371, 1382.173251818104, 1545.6547083801913]
# self.total_t: [195.70388615338814, 253.8943497841988, 265.2828825782952, 309.430342692029, 242.67590339492216]
#

#######s4
# self.iter_bfit: [0.2962530006736921, 0.2706765248274393, 0.2706765248274393, 0.2706765248274393, 0.20194783259675247, 0.20194783259675247, 0.20194783259675247, 0.20194783259675247, 0.20194783259675247, 0.20194783259675247, 0.20194783259675247, 0.20194783259675247, 0.20194783259675247, 0.20194783259675247, 0.20194783259675247, 0.20194783259675247, 0.20194783259675247, 0.20194783259675247, 0.20194783259675247, 0.20194783259675247, 0.20194783259675247, 0.20194783259675247, 0.20194783259675247, 0.20194783259675247, 0.20194783259675247, 0.20194783259675247, 0.20194783259675247, 0.20194783259675247, 0.20194783259675247, 0.20194783259675247, 0.20194783259675247, 0.20194783259675247, 0.20194783259675247, 0.20194783259675247, 0.20194783259675247, 0.20194783259675247, 0.20194783259675247, 0.20194783259675247, 0.20194783259675247, 0.20194783259675247, 0.20194783259675247, 0.20194783259675247, 0.20194783259675247, 0.20194783259675247, 0.20194783259675247, 0.20194783259675247, 0.20194783259675247, 0.20194783259675247, 0.20194783259675247, 0.20194783259675247, 0.20194783259675247, 0.20194783259675247, 0.20194783259675247, 0.20194783259675247, 0.20194783259675247, 0.20194783259675247, 0.20194783259675247, 0.20194783259675247, 0.20194783259675247, 0.20194783259675247, 0.20194783259675247, 0.20194783259675247, 0.20194783259675247, 0.20194783259675247, 0.20194783259675247, 0.20194783259675247, 0.20194783259675247, 0.20194783259675247, 0.20194783259675247, 0.20194783259675247, 0.20194783259675247, 0.20194783259675247, 0.20194783259675247, 0.20194783259675247, 0.20194783259675247, 0.20194783259675247, 0.20194783259675247, 0.20194783259675247, 0.20194783259675247, 0.20194783259675247, 0.20194783259675247, 0.20194783259675247, 0.20194783259675247, 0.20194783259675247, 0.20194783259675247, 0.20194783259675247, 0.20194783259675247, 0.20194783259675247, 0.20194783259675247, 0.20194783259675247, 0.20194783259675247, 0.20194783259675247, 0.20194783259675247, 0.20194783259675247, 0.20194783259675247, 0.20194783259675247, 0.20194783259675247, 0.20194783259675247, 0.20194783259675247, 0.20194783259675247, 0.20194783259675247, 0.20194783259675247, 0.20194783259675247, 0.20194783259675247, 0.20194783259675247, 0.20194783259675247, 0.20194783259675247, 0.20194783259675247, 0.20194783259675247, 0.20194783259675247, 0.20194783259675247, 0.20194783259675247, 0.20194783259675247, 0.20194783259675247, 0.20194783259675247, 0.20194783259675247, 0.20194783259675247, 0.20194783259675247, 0.20194783259675247, 0.20194783259675247]
# self.total_L: [3715.0283833734293, 2515.1343737595807, 1512.2132384028707, 1516.0034038009012, 1978.0146077571426]
# self.total_t: [108, 172.95838160181677, 179, 363.9460866051632, 320]
# self.iter_bfit: [0.3193903125326928, 0.3193903125326928, 0.3114765318197487, 0.3114765318197487, 0.3114765318197487, 0.3004326524974386, 0.3004326524974386, 0.3004326524974386, 0.3004326524974386, 0.3004326524974386, 0.3004326524974386, 0.3004326524974386, 0.3004326524974386, 0.3004326524974386, 0.3004326524974386, 0.3004326524974386, 0.3004326524974386, 0.3004326524974386, 0.3004326524974386, 0.3004326524974386, 0.3004326524974386, 0.3004326524974386, 0.3004326524974386, 0.3004326524974386, 0.3004326524974386, 0.3004326524974386, 0.3004326524974386, 0.3004326524974386, 0.3004326524974386, 0.3004326524974386, 0.3004326524974386, 0.3004326524974386, 0.3004326524974386, 0.3004326524974386, 0.3004326524974386, 0.3004326524974386, 0.3004326524974386, 0.3004326524974386, 0.3004326524974386, 0.3004326524974386, 0.3004326524974386, 0.3004326524974386, 0.3004326524974386, 0.3004326524974386, 0.3004326524974386, 0.3004326524974386, 0.3004326524974386, 0.3004326524974386, 0.3004326524974386, 0.3004326524974386, 0.3004326524974386, 0.3004326524974386, 0.3004326524974386, 0.3004326524974386, 0.3004326524974386, 0.3004326524974386, 0.3004326524974386, 0.3004326524974386, 0.3004326524974386, 0.3004326524974386, 0.3004326524974386, 0.3004326524974386, 0.3004326524974386, 0.3004326524974386, 0.3004326524974386, 0.3004326524974386, 0.3004326524974386, 0.3004326524974386, 0.3004326524974386, 0.3004326524974386, 0.3004326524974386, 0.3004326524974386, 0.3004326524974386, 0.3004326524974386, 0.3004326524974386, 0.3004326524974386, 0.3004326524974386, 0.3004326524974386, 0.3004326524974386, 0.3004326524974386, 0.3004326524974386, 0.3004326524974386, 0.3004326524974386, 0.3004326524974386, 0.3004326524974386, 0.3004326524974386, 0.3004326524974386, 0.3004326524974386, 0.3004326524974386, 0.3004326524974386, 0.3004326524974386, 0.3004326524974386, 0.3004326524974386, 0.3004326524974386, 0.3004326524974386, 0.3004326524974386, 0.3004326524974386, 0.3004326524974386, 0.3004326524974386, 0.3004326524974386, 0.3004326524974386, 0.3004326524974386, 0.3004326524974386, 0.3004326524974386, 0.3004326524974386, 0.3004326524974386, 0.3004326524974386, 0.3004326524974386, 0.3004326524974386, 0.3004326524974386, 0.3004326524974386, 0.3004326524974386, 0.3004326524974386, 0.3004326524974386, 0.3004326524974386, 0.3004326524974386, 0.3004326524974386, 0.3004326524974386, 0.3004326524974386, 0.3004326524974386]
# self.total_L: [3015.81999328502, 2124.6052706442183, 2624.6676070901935, 5520.448065435041, 7314.270213989813]
# self.total_t: [123.26452373008897, 174, 264.86520304084917, 192.65175649863264, 336]
